# Supplementary material for: Exploration of Different Hypoxia Patterns and Construction of a Hypoxia-Related Gene Prognostic Index in Colorectal Cancer
Source: Front Immunol. 2022 May 30;13:853352. doi: 10.3389/fimmu.2022.853352 (PMC9196334; doi:10.3389/fimmu.2022.853352)
Supplement: Supplementary file 7 [file Table_1.xlsx]

## Sheet: Table S1
Table S1. The clinical information of TCGA cohort
ID	OS(days)	Status	Age	Gender	Stage
TCGA-AA-3850	0	1	74	MALE	Stage I
TCGA-CK-5915	0	0	63	MALE	Stage I
TCGA-AY-4071	29	1	63	FEMALE	Stage I
TCGA-AA-3543	30	0	84	MALE	Stage I
TCGA-AA-A00R	30	0	64	FEMALE	Stage I
TCGA-AA-3514	31	0	81	FEMALE	Stage I
TCGA-AA-3821	31	0	81	FEMALE	Stage I
TCGA-AA-A01V	31	0	59	MALE	Stage I
TCGA-CM-5864	61	0	60	MALE	Stage I
TCGA-CM-6676	153	0	82	MALE	Stage I
TCGA-CM-6171	182	0	77	FEMALE	Stage I
TCGA-AZ-6599	206	1	72	MALE	Stage I
TCGA-CM-6161	212	0	36	FEMALE	Stage I
TCGA-CM-4744	214	0	69	MALE	Stage I
TCGA-D5-6898	229	0	51	FEMALE	Stage I
TCGA-CM-6170	242	0	73	FEMALE	Stage I
TCGA-AA-3980	242	0	89	FEMALE	Stage I
TCGA-A6-6138	280	0	61	MALE	Stage I
TCGA-A6-6653	282	0	82	MALE	Stage I
TCGA-A6-5659	286	0	82	MALE	Stage I
TCGA-D5-7000	312	0	79	FEMALE	Stage I
TCGA-3L-AA1B	349	0	61	FEMALE	Stage I
TCGA-AD-5900	370	0	67	MALE	Stage I
TCGA-D5-6923	378	0	57	MALE	Stage I
TCGA-A6-2684	387	0	75	FEMALE	Stage I
TCGA-F4-6569	409	0	60	MALE	Stage I
TCGA-G4-6323	419	0	50	MALE	Stage I
TCGA-CM-6166	424	0	48	FEMALE	Stage I
TCGA-AA-3544	426	0	68	MALE	Stage I
TCGA-AA-3667	426	0	36	FEMALE	Stage I
TCGA-CM-6163	427	0	74	MALE	Stage I
TCGA-AA-A00W	456	0	80	MALE	Stage I
TCGA-A6-5656	462	0	74	MALE	Stage I
TCGA-F4-6806	481	0	59	FEMALE	Stage I
TCGA-D5-6540	491	0	66	MALE	Stage I
TCGA-AD-A5EK	500	0	51	MALE	Stage I
TCGA-CK-6751	518	0	88	FEMALE	Stage I
TCGA-AA-3866	518	0	78	FEMALE	Stage I
TCGA-AY-A54L	525	0	74	FEMALE	Stage I
TCGA-AA-3875	549	0	78	FEMALE	Stage I
TCGA-AA-A00D	578	0	70	MALE	Stage I
TCGA-AA-3530	580	0	80	MALE	Stage I
TCGA-AA-3526	580	0	57	MALE	Stage I
TCGA-AA-3986	580	0	73	MALE	Stage I
TCGA-AY-A71X	588	0	54	FEMALE	Stage I
TCGA-F4-6856	591	0	45	MALE	Stage I
TCGA-D5-6530	621	0	53	MALE	Stage I
TCGA-AA-3558	638	0	70	MALE	Stage I
TCGA-AA-3549	639	0	69	MALE	Stage I
TCGA-CK-5916	643	1	71	FEMALE	Stage I
TCGA-AD-6548	650	0	81	FEMALE	Stage I
TCGA-QL-A97D	666	0	84	FEMALE	Stage I
TCGA-AA-3968	669	0	55	FEMALE	Stage I
TCGA-CM-4746	699	0	61	MALE	Stage I
TCGA-AA-3556	700	0	78	MALE	Stage I
TCGA-AA-3553	730	0	61	FEMALE	Stage I
TCGA-AA-3538	791	0	54	FEMALE	Stage I
TCGA-AU-6004	824	0	69	FEMALE	Stage I
TCGA-AA-3877	943	0	83	FEMALE	Stage I
TCGA-AA-A01I	943	0	76	MALE	Stage I
TCGA-AA-3858	945	0	67	MALE	Stage I
TCGA-QG-A5Z2	952	0	61	MALE	Stage I
TCGA-AA-3855	975	0	72	MALE	Stage I
TCGA-F4-6808	1024	0	54	FEMALE	Stage I
TCGA-AA-3975	1036	0	80	MALE	Stage I
TCGA-AA-3502	1065	0	73	MALE	Stage I
TCGA-AA-3854	1096	0	71	FEMALE	Stage I
TCGA-AA-3495	1127	0	79	MALE	Stage I
TCGA-AA-A02Y	1216	0	73	MALE	Stage I
TCGA-AA-A03J	1246	0	65	FEMALE	Stage I
TCGA-AA-A02W	1247	0	73	FEMALE	Stage I
TCGA-CK-5912	1493	1	81	MALE	Stage I
TCGA-AZ-4313	1532	0	51	FEMALE	Stage I
TCGA-G4-6628	1606	0	78	MALE	Stage I
TCGA-AA-3506	1765	0	77	MALE	Stage I
TCGA-AZ-5407	1868	0	51	FEMALE	Stage I
TCGA-AA-A022	0	0	88	FEMALE	Stage II
TCGA-AA-3814	0	0	85	FEMALE	Stage II
TCGA-AA-3984	0	0	61	FEMALE	Stage II
TCGA-AA-3852	0	1	88	MALE	Stage II
TCGA-NH-A5IV	0	0	90	FEMALE	Stage II
TCGA-G4-6302	0	0	90	FEMALE	Stage II
TCGA-AA-3845	0	1	86	FEMALE	Stage II
TCGA-AA-3527	0	0	90	FEMALE	Stage II
TCGA-AD-A5EJ	0	0	74	FEMALE	Stage II
TCGA-CK-6746	0	0	84	FEMALE	Stage II
TCGA-AA-3492	1	1	90	FEMALE	Stage II
TCGA-G4-6626	1	1	90	MALE	Stage II
TCGA-F4-6854	16	0	77	FEMALE	Stage II
TCGA-AA-A02O	28	0	82	MALE	Stage II
TCGA-AM-5821	28	0	68	FEMALE	Stage II
TCGA-AA-3856	30	0	59	MALE	Stage II
TCGA-AA-3818	30	1	78	FEMALE	Stage II
TCGA-AA-A01Q	31	0	48	FEMALE	Stage II
TCGA-AA-3496	31	0	83	FEMALE	Stage II
TCGA-AA-3518	31	0	81	FEMALE	Stage II
TCGA-AA-3966	61	0	89	FEMALE	Stage II
TCGA-CA-5256	65	0	54	FEMALE	Stage II
TCGA-CA-5254	68	0	42	FEMALE	Stage II
TCGA-CK-6747	89	0	87	FEMALE	Stage II
TCGA-CA-5255	93	0	45	MALE	Stage II
TCGA-CA-5796	99	0	52	FEMALE	Stage II
TCGA-CA-5797	100	0	56	MALE	Stage II
TCGA-CM-6679	122	0	58	MALE	Stage II
TCGA-AA-A00N	122	1	75	MALE	Stage II
TCGA-CM-4752	123	0	58	MALE	Stage II
TCGA-CM-6674	150	0	39	MALE	Stage II
TCGA-CM-6677	153	0	75	FEMALE	Stage II
TCGA-CM-6168	181	0	84	FEMALE	Stage II
TCGA-CM-4743	184	0	69	MALE	Stage II
TCGA-F4-6570	188	1	78	FEMALE	Stage II
TCGA-A6-6782	189	0	82	MALE	Stage II
TCGA-AA-3663	212	0	42	MALE	Stage II
TCGA-AA-3511	212	0	64	MALE	Stage II
TCGA-CM-6165	212	0	74	MALE	Stage II
TCGA-AA-3489	214	1	75	MALE	Stage II
TCGA-DM-A280	236	1	70	FEMALE	Stage II
TCGA-CM-6169	243	0	67	MALE	Stage II
TCGA-A6-3810	247	0	62	MALE	Stage II
TCGA-G4-6295	254	0	70	FEMALE	Stage II
TCGA-A6-6141	255	0	31	MALE	Stage II
TCGA-A6-6650	278	0	69	FEMALE	Stage II
TCGA-A6-3808	279	0	73	MALE	Stage II
TCGA-D5-6927	287	0	34	MALE	Stage II
TCGA-CM-5860	304	0	44	MALE	Stage II
TCGA-CA-6718	306	1	46	MALE	Stage II
TCGA-A6-5661	306	0	80	FEMALE	Stage II
TCGA-A6-3809	314	0	71	FEMALE	Stage II
TCGA-CM-5349	335	0	68	FEMALE	Stage II
TCGA-CM-5861	335	0	63	FEMALE	Stage II
TCGA-D5-6932	346	0	69	MALE	Stage II
TCGA-4T-AA8H	349	0	42	FEMALE	Stage II
TCGA-A6-6780	354	0	74	MALE	Stage II
TCGA-D5-6928	354	0	80	MALE	Stage II
TCGA-A6-6140	356	0	62	MALE	Stage II
TCGA-T9-A92H	362	0	82	MALE	Stage II
TCGA-A6-5666	362	0	78	MALE	Stage II
TCGA-AA-A01G	365	0	63	MALE	Stage II
TCGA-CA-6716	371	0	65	MALE	Stage II
TCGA-D5-6920	377	0	77	FEMALE	Stage II
TCGA-CA-6717	388	0	57	MALE	Stage II
TCGA-AA-3939	395	0	83	MALE	Stage II
TCGA-A6-5665	404	0	84	FEMALE	Stage II
TCGA-DM-A1D7	405	1	82	MALE	Stage II
TCGA-D5-6930	406	0	67	MALE	Stage II
TCGA-D5-5540	411	0	73	MALE	Stage II
TCGA-F4-6463	415	0	51	MALE	Stage II
TCGA-AY-6197	423	0	60	MALE	Stage II
TCGA-A6-2670	424	0	45	MALE	Stage II
TCGA-AA-A004	424	0	76	MALE	Stage II
TCGA-AA-3561	424	0	72	MALE	Stage II
TCGA-D5-6924	435	0	68	MALE	Stage II
TCGA-CA-6719	435	0	77	MALE	Stage II
TCGA-AU-3779	441	0	80	FEMALE	Stage II
TCGA-A6-4105	442	1	79	MALE	Stage II
TCGA-A6-2676	447	0	75	FEMALE	Stage II
TCGA-AA-A017	457	0	57	FEMALE	Stage II
TCGA-A6-2685	464	0	48	FEMALE	Stage II
TCGA-D5-6541	474	0	49	MALE	Stage II
TCGA-AA-3833	485	0	63	FEMALE	Stage II
TCGA-CM-6164	487	0	46	FEMALE	Stage II
TCGA-A6-2686	488	0	81	FEMALE	Stage II
TCGA-F4-6805	496	0	58	FEMALE	Stage II
TCGA-AA-3846	518	0	74	FEMALE	Stage II
TCGA-A6-2680	522	0	72	FEMALE	Stage II
TCGA-D5-6531	540	0	75	MALE	Stage II
TCGA-AY-A69D	543	0	55	FEMALE	Stage II
TCGA-D5-6536	543	0	73	MALE	Stage II
TCGA-NH-A8F7	543	0	53	FEMALE	Stage II
TCGA-AA-3554	546	0	62	FEMALE	Stage II
TCGA-AA-3831	547	0	66	MALE	Stage II
TCGA-AA-A00K	549	0	79	MALE	Stage II
TCGA-A6-2681	552	0	73	FEMALE	Stage II
TCGA-NH-A50T	553	0	68	FEMALE	Stage II
TCGA-D5-6532	555	0	61	MALE	Stage II
TCGA-DM-A1D6	570	1	88	MALE	Stage II
TCGA-AA-3715	579	1	77	MALE	Stage II
TCGA-A6-2679	595	0	73	FEMALE	Stage II
TCGA-D5-6529	614	0	69	MALE	Stage II
TCGA-AA-A00Z	669	0	70	MALE	Stage II
TCGA-AA-A02R	670	1	84	FEMALE	Stage II
TCGA-AA-3950	730	0	79	FEMALE	Stage II
TCGA-AA-3979	730	0	84	MALE	Stage II
TCGA-AA-3520	731	0	86	FEMALE	Stage II
TCGA-DM-A0XD	743	1	65	MALE	Stage II
TCGA-AA-3819	761	0	41	FEMALE	Stage II
TCGA-G4-6588	796	0	58	FEMALE	Stage II
TCGA-AA-3710	821	0	80	FEMALE	Stage II
TCGA-A6-2675	846	0	78	MALE	Stage II
TCGA-AA-3534	882	0	78	FEMALE	Stage II
TCGA-AA-3532	882	0	63	MALE	Stage II
TCGA-AA-3555	911	0	81	FEMALE	Stage II
TCGA-AA-A00E	913	0	65	MALE	Stage II
TCGA-AA-3862	914	0	82	MALE	Stage II
TCGA-AA-3861	914	0	72	MALE	Stage II
TCGA-QG-A5YX	1003	0	61	FEMALE	Stage II
TCGA-AA-3947	1004	0	60	FEMALE	Stage II
TCGA-AA-3815	1005	0	65	FEMALE	Stage II
TCGA-AA-3851	1006	0	74	MALE	Stage II
TCGA-AA-3956	1035	0	65	MALE	Stage II
TCGA-AA-3531	1035	0	75	FEMALE	Stage II
TCGA-AA-A010	1064	0	46	FEMALE	Stage II
TCGA-AA-3812	1066	0	82	FEMALE	Stage II
TCGA-F4-6855	1077	0	70	FEMALE	Stage II
TCGA-G4-6586	1089	0	73	FEMALE	Stage II
TCGA-F4-6703	1091	0	64	MALE	Stage II
TCGA-AA-3524	1096	0	85	MALE	Stage II
TCGA-AA-3970	1096	0	65	MALE	Stage II
TCGA-AA-3841	1124	0	66	MALE	Stage II
TCGA-AA-A01Z	1126	0	68	MALE	Stage II
TCGA-AA-3685	1127	0	69	MALE	Stage II
TCGA-AA-3522	1127	0	67	MALE	Stage II
TCGA-AA-A00L	1157	0	66	MALE	Stage II
TCGA-AA-A00A	1157	0	80	MALE	Stage II
TCGA-AA-3517	1186	0	60	MALE	Stage II
TCGA-AA-3837	1186	0	67	MALE	Stage II
TCGA-AA-A024	1188	1	81	MALE	Stage II
TCGA-5M-AATE	1200	0	76	MALE	Stage II
TCGA-D5-6534	1316	0	62	FEMALE	Stage II
TCGA-DM-A1DB	1348	1	68	MALE	Stage II
TCGA-AA-3675	1431	0	84	MALE	Stage II
TCGA-G4-6627	1434	0	84	MALE	Stage II
TCGA-AZ-6598	1503	1	77	FEMALE	Stage II
TCGA-AA-3673	1522	0	53	FEMALE	Stage II
TCGA-CK-5913	1561	0	58	FEMALE	Stage II
TCGA-AA-A029	1581	0	67	MALE	Stage II
TCGA-AA-3864	1612	0	71	MALE	Stage II
TCGA-G4-6304	1631	0	66	FEMALE	Stage II
TCGA-AA-3664	1643	0	74	FEMALE	Stage II
TCGA-AZ-4315	1776	0	61	MALE	Stage II
TCGA-SS-A7HO	1829	0	44	FEMALE	Stage II
TCGA-DM-A28G	1849	1	75	MALE	Stage II
TCGA-AA-3655	1856	0	68	MALE	Stage II
TCGA-AZ-5403	1910	1	43	MALE	Stage II
TCGA-AA-3509	1915	0	54	FEMALE	Stage II
TCGA-AA-3510	1946	0	70	MALE	Stage II
TCGA-AD-6889	2056	0	76	MALE	Stage II
TCGA-WS-AB45	2130	0	52	FEMALE	Stage II
TCGA-CK-4951	2134	1	79	FEMALE	Stage II
TCGA-AA-3660	2375	0	51	FEMALE	Stage II
TCGA-DM-A28C	2475	1	74	MALE	Stage II
TCGA-AZ-4681	2549	0	79	FEMALE	Stage II
TCGA-AA-3697	2587	0	77	MALE	Stage II
TCGA-G4-6625	2792	0	77	FEMALE	Stage II
TCGA-DM-A1D4	2821	1	80	MALE	Stage II
TCGA-DM-A28M	2895	0	63	MALE	Stage II
TCGA-DM-A28K	2988	0	75	MALE	Stage II
TCGA-AZ-6601	3042	1	68	MALE	Stage II
TCGA-DM-A0X9	3641	0	71	FEMALE	Stage II
TCGA-DM-A28E	3648	0	72	FEMALE	Stage II
TCGA-DM-A1D0	3974	0	79	FEMALE	Stage II
TCGA-DM-A282	4233	0	60	FEMALE	Stage II
TCGA-DM-A1D9	4270	0	67	FEMALE	Stage II
TCGA-AA-3712	0	0	65	MALE	Stage III
TCGA-AA-A03F	0	0	90	FEMALE	Stage III
TCGA-AA-3672	0	0	90	FEMALE	Stage III
TCGA-G4-6298	0	1	90	MALE	Stage III
TCGA-AA-3529	0	1	78	FEMALE	Stage III
TCGA-AA-3525	1	0	90	MALE	Stage III
TCGA-AY-6196	6	0	47	MALE	Stage III
TCGA-AA-A01S	31	0	47	FEMALE	Stage III
TCGA-F4-6704	47	0	60	MALE	Stage III
TCGA-AZ-6608	59	1	55	FEMALE	Stage III
TCGA-AA-3666	61	1	68	MALE	Stage III
TCGA-AA-3952	61	1	68	MALE	Stage III
TCGA-CM-6680	91	0	78	FEMALE	Stage III
TCGA-CM-6167	122	0	57	FEMALE	Stage III
TCGA-4N-A93T	146	0	67	MALE	Stage III
TCGA-D5-6537	146	1	64	MALE	Stage III
TCGA-AZ-6605	159	1	77	MALE	Stage III
TCGA-AD-6899	176	1	84	MALE	Stage III
TCGA-AA-3681	182	0	77	FEMALE	Stage III
TCGA-CM-6172	212	0	70	FEMALE	Stage III
TCGA-CM-6162	212	0	48	FEMALE	Stage III
TCGA-CM-4748	214	0	53	MALE	Stage III
TCGA-DM-A1DA	228	1	71	FEMALE	Stage III
TCGA-A6-4107	231	0	57	FEMALE	Stage III
TCGA-A6-6651	259	0	55	FEMALE	Stage III
TCGA-F4-6459	262	1	61	FEMALE	Stage III
TCGA-CM-5341	273	0	82	FEMALE	Stage III
TCGA-D5-6926	275	0	65	MALE	Stage III
TCGA-AA-3519	276	0	63	MALE	Stage III
TCGA-A6-A5ZU	293	0	59	MALE	Stage III
TCGA-A6-6781	293	0	43	MALE	Stage III
TCGA-NH-A6GA	302	1	58	MALE	Stage III
TCGA-CM-5863	304	0	60	FEMALE	Stage III
TCGA-CM-5344	304	0	39	FEMALE	Stage III
TCGA-AA-3811	306	1	84	FEMALE	Stage III
TCGA-AA-3848	306	1	82	FEMALE	Stage III
TCGA-D5-6922	308	0	76	MALE	Stage III
TCGA-A6-5667	320	0	40	FEMALE	Stage III
TCGA-A6-6649	328	0	66	MALE	Stage III
TCGA-A6-3807	333	0	53	FEMALE	Stage III
TCGA-F4-6461	338	1	41	FEMALE	Stage III
TCGA-A6-5660	342	0	73	MALE	Stage III
TCGA-A6-6137	348	0	55	MALE	Stage III
TCGA-D5-5541	350	0	63	MALE	Stage III
TCGA-AY-6386	360	0	66	FEMALE	Stage III
TCGA-A6-5664	362	0	80	MALE	Stage III
TCGA-D5-6931	365	0	77	MALE	Stage III
TCGA-A6-5657	367	0	65	MALE	Stage III
TCGA-D5-5538	373	0	60	FEMALE	Stage III
TCGA-CA-6715	383	0	63	MALE	Stage III
TCGA-CM-5348	393	0	72	MALE	Stage III
TCGA-AA-3542	395	0	69	MALE	Stage III
TCGA-AA-3516	396	1	74	FEMALE	Stage III
TCGA-AA-3552	396	1	85	MALE	Stage III
TCGA-A6-6654	399	0	65	FEMALE	Stage III
TCGA-F4-6460	407	0	51	FEMALE	Stage III
TCGA-DM-A288	427	1	68	MALE	Stage III
TCGA-A6-2678	437	0	43	FEMALE	Stage III
TCGA-AA-3844	454	0	78	FEMALE	Stage III
TCGA-AA-A01C	457	0	75	MALE	Stage III
TCGA-D5-6535	460	0	80	FEMALE	Stage III
TCGA-AD-6888	472	1	73	MALE	Stage III
TCGA-CK-4952	475	0	48	FEMALE	Stage III
TCGA-NH-A6GB	476	0	71	FEMALE	Stage III
TCGA-AA-3971	489	0	58	MALE	Stage III
TCGA-A6-A565	494	1	34	FEMALE	Stage III
TCGA-F4-6807	494	0	51	FEMALE	Stage III
TCGA-AY-4070	496	1	50	FEMALE	Stage III
TCGA-A6-2672	503	0	82	FEMALE	Stage III
TCGA-AA-A00U	518	0	50	MALE	Stage III
TCGA-D5-6538	521	0	79	FEMALE	Stage III
TCGA-CK-4947	534	0	46	FEMALE	Stage III
TCGA-A6-2677	541	0	68	FEMALE	Stage III
TCGA-AA-A00J	549	0	80	MALE	Stage III
TCGA-NH-A50V	588	0	69	MALE	Stage III
TCGA-D5-5539	596	0	60	MALE	Stage III
TCGA-CM-4751	607	0	62	MALE	Stage III
TCGA-AA-3560	608	0	72	FEMALE	Stage III
TCGA-AA-3562	608	0	82	MALE	Stage III
TCGA-AA-3955	638	0	38	MALE	Stage III
TCGA-CK-5914	669	0	81	MALE	Stage III
TCGA-G4-6321	672	0	60	FEMALE	Stage III
TCGA-A6-A566	758	1	55	FEMALE	Stage III
TCGA-AD-6895	763	0	84	MALE	Stage III
TCGA-AA-A01X	791	0	80	FEMALE	Stage III
TCGA-AA-3949	791	0	87	FEMALE	Stage III
TCGA-G4-6322	792	0	65	MALE	Stage III
TCGA-G4-6320	804	0	73	MALE	Stage III
TCGA-AD-6965	805	0	62	MALE	Stage III
TCGA-DM-A28A	805	1	78	MALE	Stage III
TCGA-AA-3994	822	0	69	MALE	Stage III
TCGA-AA-3982	822	0	75	MALE	Stage III
TCGA-AA-A00O	822	0	83	FEMALE	Stage III
TCGA-QG-A5YW	896	0	55	FEMALE	Stage III
TCGA-AA-3967	943	0	77	MALE	Stage III
TCGA-AA-A01K	943	0	74	FEMALE	Stage III
TCGA-AA-3860	945	0	53	FEMALE	Stage III
TCGA-AA-A01F	974	0	72	MALE	Stage III
TCGA-AZ-4615	1002	0	84	MALE	Stage III
TCGA-AA-A01T	1005	0	63	FEMALE	Stage III
TCGA-AA-3548	1034	0	71	FEMALE	Stage III
TCGA-AA-A00F	1035	0	66	MALE	Stage III
TCGA-AA-A01R	1065	0	47	MALE	Stage III
TCGA-DM-A28F	1094	1	73	MALE	Stage III
TCGA-G4-6317	1095	0	51	FEMALE	Stage III
TCGA-AA-3842	1126	0	51	MALE	Stage III
TCGA-AA-A01P	1158	1	80	FEMALE	Stage III
TCGA-DM-A0XF	1162	1	68	FEMALE	Stage III
TCGA-RU-A8FL	1177	0	51	MALE	Stage III
TCGA-G4-6311	1199	0	80	MALE	Stage III
TCGA-CK-4950	1227	0	68	FEMALE	Stage III
TCGA-AA-A00Q	1278	0	66	FEMALE	Stage III
TCGA-QG-A5YV	1301	0	64	FEMALE	Stage III
TCGA-G4-6310	1372	0	69	MALE	Stage III
TCGA-AA-3678	1430	0	60	FEMALE	Stage III
TCGA-G4-6309	1574	0	40	FEMALE	Stage III
TCGA-G4-6307	1674	0	37	FEMALE	Stage III
TCGA-A6-A56B	1711	1	57	MALE	Stage III
TCGA-AZ-4308	2048	0	47	FEMALE	Stage III
TCGA-G4-6299	2268	0	69	MALE	Stage III
TCGA-DM-A1HA	2600	0	82	MALE	Stage III
TCGA-CK-4948	3116	0	45	FEMALE	Stage III
TCGA-G4-6293	3275	0	49	FEMALE	Stage III
TCGA-DM-A28H	3561	0	50	MALE	Stage III
TCGA-DM-A1HB	4126	0	75	MALE	Stage III
TCGA-AA-3693	0	0	77	FEMALE	Stage IV
TCGA-AA-3684	0	0	65	FEMALE	Stage IV
TCGA-AA-3695	0	0	63	FEMALE	Stage IV
TCGA-AA-3872	0	0	45	MALE	Stage IV
TCGA-AM-5820	14	0	59	FEMALE	Stage IV
TCGA-AA-3494	31	0	55	MALE	Stage IV
TCGA-AZ-4323	43	1	37	MALE	Stage IV
TCGA-5M-AAT4	49	1	74	MALE	Stage IV
TCGA-AA-A02H	61	1	74	FEMALE	Stage IV
TCGA-CK-6748	61	0	45	FEMALE	Stage IV
TCGA-AA-3930	61	1	66	MALE	Stage IV
TCGA-AA-A02E	90	1	82	FEMALE	Stage IV
TCGA-AZ-6607	97	1	69	MALE	Stage IV
TCGA-CM-6678	122	0	63	FEMALE	Stage IV
TCGA-AA-A02J	153	1	70	FEMALE	Stage IV
TCGA-AA-3696	153	1	75	FEMALE	Stage IV
TCGA-CM-5862	153	1	80	MALE	Stage IV
TCGA-CM-6675	153	0	35	MALE	Stage IV
TCGA-AZ-4616	156	1	82	FEMALE	Stage IV
TCGA-AZ-4614	172	1	71	FEMALE	Stage IV
TCGA-DM-A285	179	1	71	FEMALE	Stage IV
TCGA-AA-3662	184	0	80	FEMALE	Stage IV
TCGA-AA-3989	242	1	84	MALE	Stage IV
TCGA-CM-4747	244	0	47	MALE	Stage IV
TCGA-5M-AAT6	290	1	40	FEMALE	Stage IV
TCGA-NH-A50U	334	1	42	MALE	Stage IV
TCGA-AA-3680	335	1	67	FEMALE	Stage IV
TCGA-A6-6648	344	0	56	MALE	Stage IV
TCGA-AZ-6606	357	1	81	MALE	Stage IV
TCGA-AZ-6600	368	1	64	MALE	Stage IV
TCGA-A6-6142	368	0	56	FEMALE	Stage IV
TCGA-NH-A6GC	389	0	66	FEMALE	Stage IV
TCGA-AA-3973	397	0	69	MALE	Stage IV
TCGA-F4-6809	403	1	52	FEMALE	Stage IV
TCGA-D5-6929	408	0	49	FEMALE	Stage IV
TCGA-A6-2682	424	1	70	MALE	Stage IV
TCGA-AA-A02K	426	1	50	MALE	Stage IV
TCGA-CM-5868	426	0	59	FEMALE	Stage IV
TCGA-A6-5662	453	0	46	MALE	Stage IV
TCGA-A6-6652	456	0	59	MALE	Stage IV
TCGA-AA-3679	457	0	59	MALE	Stage IV
TCGA-A6-2683	472	0	57	FEMALE	Stage IV
TCGA-AY-5543	479	0	65	FEMALE	Stage IV
TCGA-NH-A8F8	511	1	79	MALE	Stage IV
TCGA-A6-2674	523	0	71	MALE	Stage IV
TCGA-AY-A8YK	573	0	44	MALE	Stage IV
TCGA-AA-3688	578	0	80	MALE	Stage IV
TCGA-AA-3713	579	0	68	MALE	Stage IV
TCGA-A6-2671	648	0	85	MALE	Stage IV
TCGA-AA-3941	730	0	84	FEMALE	Stage IV
TCGA-AA-3867	731	0	74	MALE	Stage IV
TCGA-AA-3869	822	1	76	MALE	Stage IV
TCGA-G4-6294	858	1	75	MALE	Stage IV
TCGA-AA-3870	912	0	71	FEMALE	Stage IV
TCGA-G4-6314	1093	0	76	FEMALE	Stage IV
TCGA-AA-3692	1095	1	47	FEMALE	Stage IV
TCGA-G4-6315	1117	0	66	MALE	Stage IV
TCGA-AA-A02F	1216	0	68	FEMALE	Stage IV
TCGA-AA-3972	1551	0	72	MALE	Stage IV
TCGA-A6-A567	1881	1	56	MALE	Stage IV
TCGA-G4-6303	2003	1	54	FEMALE	Stage IV
TCGA-G4-6297	2506	0	55	FEMALE	Stage IV
TCGA-AD-6964	331	1	58	MALE	unknow
TCGA-D5-6539	380	0	45	FEMALE	unknow
TCGA-DM-A1D8	383	1	50	FEMALE	unknow
TCGA-AD-6901	682	1	78	MALE	unknow
TCGA-AD-6890	746	0	65	MALE	unknow
TCGA-AA-3977	761	0	65	MALE	unknow
TCGA-D5-6533	775	0	68	FEMALE	unknow
TCGA-AD-6963	834	0	58	MALE	unknow
TCGA-AZ-6603	899	1	77	FEMALE	unknow
TCGA-G4-6306	1359	0	71	MALE	unknow
TCGA-D5-5537	1381	1	83	MALE	unknow

## Sheet: Table S2
Table S2. The clinical information of GEO cohort
ID	OS(month)	Status	Age	Gender	Stage
GSM437123	11.7	1	78	female	Stage II
GSM437204	34.58	1	57	male	Stage III
GSM437231	18.54	1	64	male	Stage IV
GSM437233	17.62	1	59	female	Stage IV
GSM437234	5.32	1	46	male	Stage IV
GSM437235	2.36	1	69	male	Stage IV
GSM437236	5.72	1	73	male	Stage IV
GSM437237	15.28	1	66	male	Stage IV
GSM437239	4.96	1	88	male	Stage IV
GSM437240	28.89	1	58	male	Stage IV
GSM437241	3.25	1	82	female	Stage IV
GSM437242	0.92	1	58	female	Stage IV
GSM437244	57.73	1	51	male	Stage IV
GSM437245	14.39	1	70	female	Stage IV
GSM437246	5.12	1	82	female	Stage IV
GSM437247	4.99	1	60	male	Stage IV
GSM437250	5.72	1	56	male	Stage IV
GSM437251	8.02	1	63	male	Stage IV
GSM437252	34.02	1	65	female	Stage IV
GSM437253	1.44	1	54	male	Stage IV
GSM437254	36.95	1	76	male	Stage IV
GSM437256	37.44	1	69	female	Stage IV
GSM437257	23.07	1	42	female	Stage IV
GSM437258	19.85	1	78	female	Stage IV
GSM437260	8.61	1	63	male	Stage IV
GSM437262	15.25	1	73	male	Stage IV
GSM437263	14.56	1	62	male	Stage IV
GSM437267	2.07	1	66	female	Stage IV
GSM437268	22.78	1	68	male	Stage IV
GSM437165	22.22	0	87	female	Stage II
GSM437259	31.85	0	51	male	Stage IV
GSM437269	22.35	0	47	male	Stage IV
GSM437095	28.96	1	51	male	Stage I
GSM437101	65.88	1	88	male	Stage I
GSM437103	16.47	1	80	female	Stage I
GSM437125	26.82	1	66	male	Stage II
GSM437126	52.5	1	76	female	Stage II
GSM437144	37.31	1	71	male	Stage II
GSM437173	27.15	1	52	female	Stage II
GSM437186	20.44	1	63	male	Stage III
GSM437193	22.25	1	87	female	Stage III
GSM437195	59.07	1	87	male	Stage III
GSM437196	47.8	1	30	male	Stage III
GSM437205	38.72	1	73	female	Stage III
GSM437206	54.9	1	83	female	Stage III
GSM437212	26.26	1	78	female	Stage III
GSM437218	4.24	1	78	female	Stage III
GSM437249	50.53	1	59	male	Stage IV
GSM437264	9.96	1	82	female	Stage IV
GSM437265	8.94	1	76	male	Stage IV
GSM437093	142.55	0	73	male	Stage I
GSM437094	122.72	0	63	male	Stage I
GSM437096	119.21	0	56	female	Stage I
GSM437097	59.53	0	50	male	Stage I
GSM437099	82.29	0	66	male	Stage I
GSM437100	110.82	0	63	male	Stage I
GSM437102	84.13	0	66	male	Stage I
GSM437104	89.75	0	62	male	Stage I
GSM437105	76.07	0	82	male	Stage I
GSM437106	67.82	0	78	female	Stage I
GSM437107	52.24	0	76	male	Stage I
GSM437108	64.1	0	87	female	Stage I
GSM437109	55.13	0	74	female	Stage I
GSM437110	57.79	0	55	male	Stage I
GSM437111	50.1	0	71	male	Stage I
GSM437112	43.79	0	86	female	Stage I
GSM437113	30.27	0	58	male	Stage I
GSM437114	3.64	0	78	male	Stage I
GSM437115	36.59	0	57	male	Stage I
GSM437116	20.02	0	81	male	Stage I
GSM437117	118.58	0	74	female	Stage II
GSM437118	55.33	0	77	female	Stage II
GSM437120	127.29	0	43	female	Stage II
GSM437122	106.94	0	70	male	Stage II
GSM437128	88.99	0	74	male	Stage II
GSM437129	102.44	0	49	male	Stage II
GSM437131	85.28	0	71	female	Stage II
GSM437132	26.53	0	79	female	Stage II
GSM437134	86.43	0	74	female	Stage II
GSM437135	55.92	0	74	female	Stage II
GSM437136	70.65	0	83	female	Stage II
GSM437137	76.04	0	73	male	Stage II
GSM437138	79.13	0	57	female	Stage II
GSM437140	80.25	0	86	female	Stage II
GSM437141	40.6	0	89	female	Stage II
GSM437146	63.25	0	76	male	Stage II
GSM437147	34.09	0	66	female	Stage II
GSM437148	52.14	0	65	female	Stage II
GSM437149	66.04	0	74	female	Stage II
GSM437150	59.96	0	67	male	Stage II
GSM437151	47.86	0	56	male	Stage II
GSM437152	58.45	0	48	female	Stage II
GSM437153	45.99	0	68	male	Stage II
GSM437154	60.42	0	71	male	Stage II
GSM437155	37.67	0	38	female	Stage II
GSM437156	15.71	0	73	male	Stage II
GSM437157	39.25	0	59	female	Stage II
GSM437158	49.87	0	76	female	Stage II
GSM437159	25.24	0	71	male	Stage II
GSM437160	44.97	0	58	male	Stage II
GSM437161	35.9	0	60	male	Stage II
GSM437162	26.66	0	71	male	Stage II
GSM437163	36.78	0	64	female	Stage II
GSM437164	41.52	0	84	female	Stage II
GSM437166	33.2	0	51	male	Stage II
GSM437167	39.68	0	69	male	Stage II
GSM437168	25.61	0	78	male	Stage II
GSM437170	15.05	0	54	male	Stage II
GSM437171	8.38	0	40	female	Stage II
GSM437172	18.18	0	68	male	Stage II
GSM437175	105.17	0	39	male	Stage III
GSM437178	95.07	0	71	female	Stage III
GSM437179	112.33	0	64	female	Stage III
GSM437185	99.51	0	48	female	Stage III
GSM437190	96.26	0	46	male	Stage III
GSM437191	85.61	0	71	female	Stage III
GSM437192	78.87	0	63	male	Stage III
GSM437194	74.53	0	63	male	Stage III
GSM437198	79.39	0	55	male	Stage III
GSM437202	70.84	0	62	male	Stage III
GSM437203	50.59	0	67	female	Stage III
GSM437207	67.92	0	65	female	Stage III
GSM437208	58.45	0	63	female	Stage III
GSM437209	59.34	0	69	male	Stage III
GSM437210	54.54	0	71	female	Stage III
GSM437213	52.86	0	72	male	Stage III
GSM437215	55.95	0	67	male	Stage III
GSM437216	56.67	0	67	male	Stage III
GSM437217	50.43	0	26	male	Stage III
GSM437219	49.11	0	71	female	Stage III
GSM437220	49.57	0	60	female	Stage III
GSM437221	50.49	0	46	male	Stage III
GSM437224	0.92	0	54	male	Stage III
GSM437225	31.36	0	78	female	Stage III
GSM437226	40.3	0	61	female	Stage III
GSM437228	31.92	0	79	female	Stage III
GSM437229	19.98	0	81	female	Stage III
GSM437230	24.62	0	62	female	Stage III
GSM437232	130.75	0	72	female	Stage IV
GSM437238	95.07	0	54	male	Stage IV
GSM437255	60.75	0	58	female	Stage IV
GSM437098	68.81	1	63	female	Stage I
GSM437119	134.86	1	41	male	Stage II
GSM437124	28.79	1	80	male	Stage II
GSM437127	24.03	1	58	female	Stage II
GSM437130	33.73	1	54	female	Stage II
GSM437133	37.31	1	75	female	Stage II
GSM437143	31.06	1	86	female	Stage II
GSM437145	22.02	1	78	female	Stage II
GSM437174	24.26	1	46	male	Stage III
GSM437176	11.76	1	38	male	Stage III
GSM437177	70.45	1	26	male	Stage III
GSM437180	27.51	1	53	male	Stage III
GSM437181	45.92	1	53	female	Stage III
GSM437182	54.04	1	92	female	Stage III
GSM437184	6.11	1	74	male	Stage III
GSM437187	76.6	1	58	male	Stage III
GSM437188	10.02	1	75	male	Stage III
GSM437189	41.45	1	63	male	Stage III
GSM437197	5.68	1	83	female	Stage III
GSM437200	50.76	1	69	male	Stage III
GSM437201	67.82	1	64	female	Stage III
GSM437211	19.03	1	51	female	Stage III
GSM437214	32.05	1	46	male	Stage III
GSM437223	49.24	1	75	female	Stage III
GSM437243	18.77	1	69	male	Stage IV
GSM437248	33.17	1	52	male	Stage IV
GSM437121	120.62	0	51	female	Stage II
GSM437139	83.99	0	65	female	Stage II
GSM437142	95.37	0	56	female	Stage II
GSM437169	83.99	0	65	female	Stage II
GSM437183	103.98	0	60	male	Stage III
GSM437199	74.07	0	66	male	Stage III
GSM437222	63.05	0	41	male	Stage III
GSM437227	116.64	0	74	male	Stage III
GSM437261	42.27	0	66	male	Stage IV
GSM437266	32.67	0	78	female	Stage IV
GSM437273	60.0329	1	61	0	Stage II
GSM437282	63.9123	1	49	male	Stage IV
GSM437299	46.2904	1	72	male	Stage III
GSM437301	60.0329	1	42	male	Stage IV
GSM437318	57.074	1	56	male	Stage IV
GSM437323	55.8575	1	93	male	Stage II
GSM437284	64.8658	1	55	male	Stage II
GSM437287	54.7397	1	69	male	Stage II
GSM437305	59.7699	1	65	male	Stage IV
GSM437306	54.5096	1	75	male	Stage IV
GSM437312	68.0548	1	47	male	Stage IV
GSM437303	46.4548	1	51	male	Stage IV
GSM437276	76.7671	1	74	0	Stage III
GSM437315	40.6685	1	54	0	Stage IV
GSM437316	40.7342	1	70	0	Stage IV
GSM437275	70.4548	0	57	0	Stage III
GSM437285	0.427397	0	81	0	Stage III
GSM437286	41.4247	0	23	0	Stage II
GSM437292	50.137	0	88	0	Stage I
GSM437297	21.6329	0	78	0	Stage I
GSM437304	33.1068	0	54	0	Stage I
GSM437281	7.82466	0	59	male	Stage IV
GSM437288	46.9808	0	63	male	Stage IV
GSM437270	54.0493	0	70	0	Stage II
GSM437294	57.9616	0	74	0	Stage II
GSM437296	57.2384	0	51	0	Stage III
GSM437302	62.4	0	57	0	Stage I
GSM437308	49.4466	0	78	0	Stage II
GSM437309	64.1753	0	63	0	Stage II
GSM437310	50.2027	0	57	0	Stage III
GSM437314	58.2575	0	80	0	Stage II
GSM437317	52.1096	0	77	0	Stage III
GSM437320	111.485	0	64	0	Stage III
GSM437322	68.6137	0	60	0	Stage II
GSM437290	53.2603	0	62	male	Stage II
GSM437291	54.1808	0	72	male	Stage III
GSM437313	60.5589	1	51	male	Stage IV
GSM437321	70.8493	1	62	0	Stage III
GSM437307	23.4082	1	94	0	Stage IV
GSM437311	69.1726	1	56	0	Stage IV
GSM437319	13.8411	1	38	0	Stage IV
GSM437271	36	0	48	0	Stage III
GSM437278	32.5151	0	70	0	Stage III
GSM437283	16.1425	0	66	0	Stage III
GSM437293	74.3014	0	29	0	Stage III
GSM437272	17.6548	0	72	male	Stage II
GSM437277	12.6575	0	52	male	Stage IV
GSM437280	6.90411	0	84	male	Stage III
GSM437295	1.54521	0	49	male	Stage III
GSM437298	48.263	0	67	male	Stage II
GSM437300	3.61644	0	61	male	Stage III
GSM437324	30.8384	0	69	male	Stage II
GSM437274	40.9973	0	56	male	Stage III
GSM437279	8.15342	0	55	male	Stage IV
GSM437289	5.2274	0	47	male	Stage III

## Sheet: Table S3
Table S3. Summary of ssGSEA for indicated gene sets in meta cohort.
ID	Hypoxia-cluster	HIF-1	ANGIOGENESIS	StromalScore (Estimate)	ImmuneScore (Estimate)	FATTY_ACID_METABOLISM	GLYCOLYSIS
TCGA-AA-3693	A	0.203135	0.539104	-1044.67	22.2702	0.875731	0.649032
TCGA-A6-6781	B	0.768962	0.732084	1477.37	1820.71	0.769341	0.675155
TCGA-AA-3506	C	0.644254	0.584355	-455.96	863.172	0.884701	0.659935
TCGA-AM-5821	B	0.581487	0.621349	-380.864	1220.95	0.78012	0.687168
TCGA-DM-A1D8	A	0	0.502754	-1427.16	-496.395	0.836848	0.653889
TCGA-F4-6460	C	0.501863	0.63388	2.64406	405.083	0.808712	0.638982
TCGA-AA-3930	D	0.531469	0.599056	-382.163	941.129	0.835345	0.661291
TCGA-D5-6539	D	0.741612	0.575562	-889.291	434.39	0.940938	0.677126
TCGA-AA-A02W	C	0.387849	0.573015	-1109.34	-291.774	0.875531	0.663578
TCGA-F4-6855	B	0.524121	0.65135	749.23	408.021	0.843408	0.663758
TCGA-D5-5538	B	0.777426	0.670282	276.754	1232.69	0.843449	0.684862
TCGA-AZ-4614	A	0.480015	0.48292	-1732.04	-153.291	0.808317	0.663907
TCGA-AA-3862	A	0.487029	0.551243	-647.651	1013.05	0.908467	0.675458
TCGA-CM-5348	B	0.50447	0.711998	692.529	1063.2	0.793004	0.648379
TCGA-CM-6678	C	0.361285	0.586585	-915.962	-368.864	0.928984	0.676031
TCGA-AZ-6605	B	0.760079	0.701649	772.69	1246.91	0.877682	0.661358
TCGA-D5-6529	C	0.80941	0.650329	418.436	1464.77	0.854627	0.666718
TCGA-A6-2674	B	0.712956	0.732748	1067.02	1740.34	0.739781	0.663539
TCGA-AA-A00A	D	0.686459	0.641639	-477.31	684.785	0.903607	0.684928
TCGA-AA-3848	A	0.563513	0.55045	-994.24	290.482	0.833092	0.66624
TCGA-AA-3861	A	0.556689	0.477534	-1479.3	777.639	0.937573	0.678937
TCGA-AA-A02J	A	0.558738	0.488474	-1911.3	-771.491	0.853044	0.674454
TCGA-AA-3846	C	0.619304	0.579723	-716.047	711.97	0.867188	0.663381
TCGA-AA-3811	D	0.655097	0.605149	-581.396	637.709	0.862312	0.683529
TCGA-DM-A1DA	A	0.275648	0.52563	-1522.61	-371.832	0.823398	0.669175
TCGA-AZ-4313	A	0.406797	0.468568	-1129.73	-106.573	0.83152	0.700845
TCGA-AA-3870	D	0.617377	0.666396	242.828	1097.5	0.827363	0.672733
TCGA-CK-6748	B	0.603998	0.702661	413.04	540.497	0.822407	0.666678
TCGA-G4-6311	B	0.606789	0.685386	-152.14	543.089	0.84205	0.671231
TCGA-AZ-6608	A	0.512248	0.417373	-2144.49	-519.668	0.884753	0.669261
TCGA-AA-3660	C	0.4497	0.59829	-746.975	120.969	0.868261	0.66188
TCGA-AA-3814	C	0.68596	0.637677	188.658	1179.58	0.893198	0.667821
TCGA-A6-6648	C	0.610834	0.544002	-1322.75	-177.215	0.89395	0.65915
TCGA-AA-3525	D	0.648901	0.566832	-1031.17	559.924	0.946501	0.710724
TCGA-CA-5796	D	0.629252	0.545244	-1270.69	406.891	0.911663	0.678651
TCGA-NH-A50U	A	0.468777	0.625437	-819.126	-211.63	0.819976	0.66455
TCGA-AA-3522	A	0.471957	0.555556	-1167.77	479.51	0.950775	0.679298
TCGA-AA-3510	A	0.649722	0.615108	-590.08	970.238	0.963259	0.684973
TCGA-CM-5344	C	0.497058	0.651423	-131.057	-83.3564	0.811381	0.668762
TCGA-AA-A01F	A	0.58948	0.460863	-1904.95	-271.771	0.84098	0.666208
TCGA-CM-5868	C	0.439055	0.624834	-429.2	-9.03281	0.893631	0.668055
TCGA-A6-6780	D	0.566945	0.617107	-249.592	1700.63	0.914962	0.674652
TCGA-AA-3495	A	0.602941	0.584251	-817.479	644.801	0.900321	0.678894
TCGA-A6-5664	B	1	0.668101	489.224	1111.74	0.876912	0.68517
TCGA-NH-A8F8	C	0.754087	0.622242	-303.736	195.315	0.801999	0.656991
TCGA-AA-3561	A	0.296864	0.57038	-954.633	222.465	0.874951	0.66346
TCGA-A6-5665	D	0.820373	0.602316	-870.821	389.116	0.827547	0.689399
TCGA-A6-2683	A	0.431629	0.524774	-1150.73	-38.2465	0.8434	0.659187
TCGA-AY-A54L	A	0.654852	0.460654	-2210.37	-732.885	0.89468	0.660682
TCGA-AA-A00Q	A	0.406581	0.574442	-811.446	182.72	0.865371	0.670205
TCGA-AA-3837	C	0.511226	0.609048	-495.893	263.484	0.909689	0.681959
TCGA-AZ-4308	A	0.581813	0.612099	3.05596	553.269	0.81585	0.650016
TCGA-F4-6808	A	0.54613	0.553679	-1394.26	-327.874	0.841028	0.665095
TCGA-CM-5864	A	0.345935	0.54934	-1068.44	197.043	0.876771	0.653183
TCGA-D5-6537	C	0.643319	0.550695	-1524.36	-68.0831	0.861119	0.675873
TCGA-CA-5797	C	0.477408	0.620851	-331.796	230.106	0.89532	0.686418
TCGA-AA-A02F	C	0.520692	0.595517	-1070.09	-698.184	0.857303	0.671366
TCGA-A6-5667	C	0.506714	0.569889	-453.012	-143.466	0.860284	0.673669
TCGA-A6-5659	A	0.455273	0.591583	-565.334	-298.2	0.828666	0.653163
TCGA-QG-A5YX	A	0.500554	0.439371	-1763.57	-307.627	0.938853	0.675121
TCGA-A6-6650	A	0.394812	0.525071	-1267.11	-387.839	0.88873	0.659234
TCGA-AA-A00N	D	0.787343	0.678872	260.055	660.62	0.879267	0.707715
TCGA-AA-A01K	C	0.790194	0.667945	-180.786	531.198	0.844376	0.679614
TCGA-DM-A0XD	A	0.59602	0.610137	-853.243	-137.879	0.825401	0.675027
TCGA-AA-3712	C	0.718897	0.658038	-244.597	215.468	0.812209	0.672589
TCGA-A6-6140	C	0.770515	0.539742	-1345.9	107.962	0.878972	0.659077
TCGA-AZ-6599	A	0.245294	0.411248	-2041.38	-483.499	0.878348	0.660444
TCGA-CM-6163	C	0.214605	0.574325	-56.266	873.44	0.85177	0.648906
TCGA-AA-3855	A	0.689409	0.563323	-774.546	730.085	0.882421	0.667618
TCGA-AA-3941	A	0.361898	0.53968	-1233.79	-55.0466	0.895433	0.685882
TCGA-D5-6898	C	0.634963	0.640757	25.3583	655.431	0.887634	0.675175
TCGA-AA-3655	D	0.568836	0.612579	-491.516	307.973	0.863095	0.696422
TCGA-A6-5656	C	0.426354	0.606481	-637.854	-113.338	0.814951	0.627476
TCGA-G4-6302	B	0.869188	0.722102	980.325	948.084	0.809124	0.656177
TCGA-QG-A5YV	A	0.615849	0.545458	-1397.31	-112.511	0.863085	0.661598
TCGA-DM-A280	D	0.891948	0.605513	-898.381	-0.604778	0.884143	0.711272
TCGA-AD-6901	B	0.754335	0.688488	476.707	943.916	0.851236	0.643451
TCGA-A6-5662	C	0.344457	0.613884	-693.335	-281.044	0.823389	0.62777
TCGA-F4-6570	B	0.643658	0.676384	404.387	1643.54	0.834573	0.664804
TCGA-A6-2684	C	0.62703	0.662595	542.741	927.147	0.84843	0.661029
TCGA-A6-A56B	C	0.579804	0.615429	-466.371	-321.38	0.752324	0.643203
TCGA-A6-2681	C	0.620264	0.643559	170.809	726.616	0.869344	0.666726
TCGA-AA-3975	C	0.430064	0.591351	-482.049	544.129	0.827981	0.650831
TCGA-AY-4070	C	0.778863	0.628388	-689.006	388.944	0.789322	0.662367
TCGA-CM-6171	D	0.331308	0.648459	-859.852	385.81	0.865539	0.68762
TCGA-AA-3977	D	0.66007	0.613504	-404.299	843.61	0.885606	0.714807
TCGA-D5-5539	B	0.592027	0.618248	2.65216	684.463	0.862494	0.673615
TCGA-AA-3972	A	0.388138	0.597943	-751.694	0.516526	0.849099	0.657481
TCGA-AA-A02Y	A	0.587254	0.428317	-2114.62	286.182	0.935539	0.665301
TCGA-AA-3555	B	0.678066	0.650789	-312.719	372.549	0.92726	0.717872
TCGA-AZ-5403	C	0.4934	0.625864	-13.6371	281.908	0.911733	0.680652
TCGA-AA-3679	C	0.496361	0.561447	-731.817	364.11	0.853216	0.682396
TCGA-AA-3844	A	0.389316	0.568512	-1008.2	494.028	0.907923	0.675485
TCGA-A6-3809	D	0.65464	0.644314	15.0131	1485.92	0.83773	0.666821
TCGA-F4-6805	B	0.742687	0.71516	598.464	1023.26	0.877586	0.677599
TCGA-CM-4748	C	0.471748	0.643291	-266.325	474.879	0.853179	0.674531
TCGA-AA-3685	C	0.538792	0.577295	-270.907	1228.74	0.873613	0.675642
TCGA-AA-A017	A	0.473871	0.589965	-595.505	199.866	0.848809	0.646258
TCGA-F4-6569	B	0.809679	0.724574	1134.86	1102.37	0.850091	0.662379
TCGA-AZ-6603	C	0.554467	0.603581	-42.9332	659.592	0.85385	0.646445
TCGA-AA-3872	B	0.684303	0.70057	609.578	907.801	0.798283	0.666867
TCGA-CK-4948	C	0.601184	0.642037	-162.962	419.797	0.841102	0.67234
TCGA-NH-A5IV	D	0.582793	0.594619	-356.738	991.589	0.860502	0.672576
TCGA-AA-3852	D	0.578802	0.645067	-124.077	819.441	0.883034	0.689898
TCGA-G4-6321	D	0.696697	0.481647	-1434.43	771.691	0.909501	0.662543
TCGA-A6-2677	C	0.344545	0.572102	-877.255	-385.003	0.900853	0.650533
TCGA-AD-6548	B	0.88658	0.634085	-127.999	997.4	0.859901	0.680932
TCGA-A6-6651	B	0.744144	0.715853	1200.68	1643.93	0.840489	0.650799
TCGA-G4-6625	C	0.591837	0.612871	57.4687	1637.61	0.876593	0.659366
TCGA-AA-3494	A	0.676001	0.593798	-1000.01	234.396	0.866465	0.670887
TCGA-AA-A01V	A	0.759625	0.522283	-1729.96	363.406	0.900227	0.672093
TCGA-AY-A8YK	A	0.614376	0.573853	-1214.47	-116.285	0.869806	0.659454
TCGA-AA-3854	D	0.705437	0.509737	-1068.13	107.973	0.854575	0.690541
TCGA-AA-A00O	C	0.491465	0.686976	-40.7274	307.829	0.908517	0.622
TCGA-AD-A5EJ	D	0.618887	0.596303	-913.048	-22.9354	0.835476	0.713027
TCGA-AZ-5407	A	0.510152	0.491961	-1428.78	460.088	0.90015	0.65966
TCGA-AA-3684	D	0.86349	0.69932	511.491	1225.21	0.877373	0.684331
TCGA-A6-6652	A	0.405868	0.531573	-1435.14	-522.44	0.820669	0.623059
TCGA-A6-6653	D	0.8772	0.636024	-612.993	457.545	0.87938	0.739734
TCGA-4T-AA8H	A	0.401187	0.428002	-2071.73	-605.743	0.907258	0.650393
TCGA-AU-3779	C	0.642884	0.635556	-153.235	1052.53	0.838892	0.672083
TCGA-QG-A5Z2	D	0.503115	0.455155	-1725.66	775.324	0.890885	0.664058
TCGA-AA-3673	C	0.377128	0.56002	-693.352	320.776	0.901722	0.664769
TCGA-5M-AATE	A	0.333089	0.583002	-1190.37	-223.806	0.84653	0.668286
TCGA-AA-3856	C	0.704387	0.571341	-634.445	1201.04	0.876199	0.6705
TCGA-AA-3516	D	0.793377	0.586964	-689.197	843.861	0.869715	0.699955
TCGA-A6-2680	C	0.789991	0.577306	-570.815	505.884	0.864672	0.665102
TCGA-AA-3939	C	0.589823	0.597731	-587.327	737.416	0.930866	0.674137
TCGA-AA-A01I	A	0.451956	0.537735	-1326.56	123.723	0.964651	0.676339
TCGA-AA-3549	D	0.876906	0.622355	-740.953	496.499	0.85916	0.677296
TCGA-AY-6196	B	0.799953	0.755775	1718.36	2624.88	0.839159	0.64927
TCGA-F4-6459	B	0.666561	0.706174	366.635	275.712	0.875089	0.690185
TCGA-AA-A02K	A	0.371948	0.512311	-1439.65	-280.735	0.862761	0.658778
TCGA-D5-6920	D	0.887405	0.624595	-766.873	739.504	0.913565	0.688276
TCGA-AA-3556	D	0.576508	0.512387	-770.551	487.214	0.886041	0.682128
TCGA-AA-3986	C	0.645553	0.559872	-493.439	1571.02	0.90736	0.65865
TCGA-AA-A01Z	A	0.687787	0.583247	-1420.64	-529.014	0.869502	0.677297
TCGA-DM-A28M	A	0.528186	0.536311	-1979.98	-424.6	0.935445	0.687958
TCGA-A6-5661	D	0.817231	0.648062	-440.888	745.791	0.859502	0.679415
TCGA-AA-3688	A	0.385979	0.567861	-857.776	329.422	0.876002	0.668209
TCGA-CM-6677	C	0.547058	0.606508	-167.787	469.296	0.853598	0.66219
TCGA-A6-5660	C	0.473261	0.63963	-347.261	194.256	0.878648	0.660029
TCGA-AA-3980	A	0.518555	0.618234	-537.262	1175.24	0.880061	0.669718
TCGA-AA-3511	C	0.41942	0.644481	-85.6478	195.386	0.857468	0.668454
TCGA-A6-6654	B	0.821528	0.708962	1082.98	1925.3	0.816714	0.649648
TCGA-G4-6304	A	0.292472	0.503068	-1724.48	133.61	0.921201	0.650048
TCGA-A6-2671	C	0.522136	0.641582	107.343	508.168	0.827209	0.656798
TCGA-AA-3548	A	0.416543	0.578311	-531.462	726.203	0.883959	0.685648
TCGA-D5-6931	D	0.841923	0.612529	-323.291	775.538	0.892754	0.688726
TCGA-A6-6141	A	0.643967	0.555318	-637.05	836.188	0.920606	0.680889
TCGA-AA-3950	D	0.679292	0.685536	454.109	1787.43	0.855115	0.692018
TCGA-AD-6964	B	0.508299	0.632379	784.296	1952.66	0.828929	0.671854
TCGA-AZ-6606	A	0.50933	0.515566	-1576.27	-201.966	0.852058	0.666668
TCGA-NH-A6GC	C	0.279633	0.553177	-342.349	-165.979	0.772252	0.667142
TCGA-3L-AA1B	C	0.269408	0.590534	-610.71	218.798	0.82136	0.646004
TCGA-AA-3520	C	0.466666	0.635297	-31.1456	646.101	0.890948	0.674081
TCGA-AA-A01Q	A	0.567543	0.460871	-1144.57	617.061	0.908411	0.650685
TCGA-G4-6317	A	0.383548	0.541881	-1651.4	-828.191	0.882458	0.660358
TCGA-A6-2672	D	0.957409	0.627045	-69.0285	1601.97	0.831776	0.686543
TCGA-AA-A00D	C	0.562324	0.586869	-83.8627	1652.85	0.82143	0.649805
TCGA-AA-3489	B	0.606896	0.743125	1251.95	1963.12	0.825164	0.657202
TCGA-G4-6306	A	0.75232	0.463361	-2018.32	3.98126	0.890774	0.64598
TCGA-AA-3949	D	0.681699	0.613201	336.291	2046.61	0.861364	0.689478
TCGA-F4-6463	C	0.641897	0.666731	24.7463	199.143	0.873225	0.66708
TCGA-A6-A566	B	0.840942	0.783746	1558.71	1772.07	0.855184	0.678342
TCGA-AA-3553	C	0.757329	0.60292	-288.725	945.107	0.848531	0.68141
TCGA-AY-5543	A	0.64905	0.551317	-1237.77	452.38	0.885469	0.688721
TCGA-CM-4743	D	0.715918	0.616348	-910.328	658.463	0.829918	0.692212
TCGA-AD-A5EK	C	0.223369	0.577555	-1004.66	-413.421	0.790721	0.640012
TCGA-AY-4071	C	0.814684	0.587104	-283.968	1286.27	0.843458	0.672209
TCGA-AY-6197	D	0.807216	0.592229	-1280.48	283.864	0.871166	0.680774
TCGA-AA-3678	C	0.600413	0.550693	-903.727	761.514	0.860715	0.673674
TCGA-5M-AATA	C	0.672062	0.626102	-672.595	265.63	0.795811	0.656794
TCGA-AA-A022	D	0.652295	0.615851	-449.262	1268.6	0.806923	0.655922
TCGA-AA-3710	D	0.611013	0.588723	-75.9351	1985.68	0.862901	0.685396
TCGA-AA-3860	C	0.879356	0.653232	-45.1256	963.016	0.842915	0.675164
TCGA-AZ-4616	D	0.603211	0.643309	-717.614	504.188	0.834448	0.686387
TCGA-AM-5820	C	0.510366	0.654166	-614.054	-123.873	0.874923	0.672678
TCGA-CM-6167	B	0.544515	0.710666	1130.16	1076.73	0.828419	0.633436
TCGA-AA-A00E	D	0.665956	0.551667	-547.641	1089.16	0.852512	0.697285
TCGA-G4-6315	A	0.496669	0.47973	-1721.37	-542.371	0.893667	0.679341
TCGA-AA-3947	C	0.450204	0.62302	51.2769	845.979	0.906488	0.673658
TCGA-AA-3534	C	0.485448	0.615185	-671.314	17.981	0.859644	0.646775
TCGA-CK-5914	C	0.67115	0.600872	-628.813	134.336	0.837864	0.65613
TCGA-A6-4107	C	0.670613	0.594336	-126.406	771.593	0.911348	0.683635
TCGA-CK-5912	C	0.19659	0.578533	-726.756	-126.819	0.861222	0.653674
TCGA-CM-4746	A	0.458178	0.465393	-1432.59	13.8574	0.909669	0.684902
TCGA-D5-6540	D	0.581686	0.616446	-757.351	507.656	0.819315	0.704219
TCGA-DM-A28K	A	0.476529	0.522649	-1380.86	-298.184	0.80754	0.676264
TCGA-D5-7000	D	0.759353	0.657691	-342.935	525.554	0.852421	0.68945
TCGA-AA-A029	D	0.708221	0.543153	-1543.06	-264.411	0.867958	0.672736
TCGA-G4-6299	B	0.647782	0.623157	-91.4929	1014.45	0.815727	0.66964
TCGA-CA-6716	C	0.203293	0.591336	-616.787	-484.568	0.87452	0.65916
TCGA-DM-A1D9	A	0.212706	0.536213	-1268.08	-474.34	0.879069	0.666253
TCGA-D5-6930	D	0.536901	0.644536	47.9293	1050.82	0.859927	0.70472
TCGA-AA-3554	B	0.89166	0.652094	268.619	1552.2	0.887469	0.696953
TCGA-A6-2675	B	0.59256	0.676188	475.188	987.119	0.868322	0.662712
TCGA-5M-AAT4	A	0.544536	0.548688	-1395.24	-572.575	0.855315	0.688232
TCGA-AA-3970	C	0.424421	0.542037	-880.606	814.052	0.86794	0.664712
TCGA-A6-2682	D	0.765525	0.663599	-48.8256	762.73	0.899178	0.696104
TCGA-CK-5913	D	0.817069	0.654325	-422.809	730.588	0.861073	0.709532
TCGA-D5-5537	C	0.50676	0.6025	-504.79	-134.442	0.943916	0.662372
TCGA-AA-A00Z	A	0.609116	0.555919	-1089.79	56.2465	0.824798	0.649211
TCGA-DM-A1D0	A	0.43278	0.508503	-1904.26	-888.736	0.881282	0.64761
TCGA-AY-A71X	A	0.504944	0.444365	-2262.12	-743.23	0.88076	0.669251
TCGA-A6-4105	B	0.728181	0.647429	-5.21586	1120.2	0.851077	0.669282
TCGA-A6-6649	D	0.66329	0.584837	-196.357	702.199	0.877612	0.667349
TCGA-CK-5916	D	0.426154	0.632026	-124.537	1400.14	0.915046	0.711255
TCGA-A6-6782	C	0.663902	0.714926	418.217	1009.54	0.87402	0.659919
TCGA-CM-4752	C	0.562748	0.592194	-232.788	986.826	0.885786	0.661329
TCGA-CK-6751	D	0.739304	0.653074	-207.106	274.111	0.928047	0.701318
TCGA-AZ-4315	A	0.652723	0.610398	-544.05	636.008	0.885702	0.683568
TCGA-D5-6927	B	0.789616	0.604812	34.7006	1221.27	0.860116	0.705924
TCGA-AA-3867	C	0.600732	0.651863	151.626	426.371	0.87516	0.675039
TCGA-CA-6718	B	0.606764	0.616676	-236.364	1504.37	0.800637	0.662081
TCGA-CA-6715	C	0.534796	0.561205	-1399.85	-589.533	0.878687	0.677549
TCGA-CM-6161	C	0.520891	0.587783	-406.177	691.129	0.829727	0.642953
TCGA-AA-A00J	D	0.582605	0.602872	-446.755	306.043	0.86432	0.679337
TCGA-CM-6166	C	0.180071	0.581314	-820.662	-685.837	0.865853	0.647778
TCGA-AZ-6601	D	0.687379	0.628259	58.4537	1390	0.835807	0.683159
TCGA-D5-6538	A	0.305154	0.534867	-1542.07	-966.771	0.830899	0.656995
TCGA-AA-3864	D	0.509226	0.571701	-440.182	302.563	0.89082	0.71973
TCGA-AA-A00U	C	0.649062	0.588119	-1110.51	-65.7461	0.847648	0.679939
TCGA-A6-2678	C	0.35658	0.627137	-507.395	586.676	0.919368	0.676072
TCGA-CM-5341	C	0.441683	0.612219	645.051	1480.45	0.905622	0.660306
TCGA-G4-6320	A	0.5317	0.519098	-1611.98	-150.586	0.871952	0.670752
TCGA-G4-6298	C	0.464242	0.603998	-786.018	-754.37	0.799605	0.659439
TCGA-CA-5255	A	0.522389	0.515324	-1739.62	-387.331	0.901626	0.685473
TCGA-T9-A92H	A	0.555038	0.53018	-1560.99	-342.881	0.917545	0.674823
TCGA-AA-3818	C	0.612324	0.556753	-946.667	162.851	0.878299	0.683106
TCGA-AA-A03F	A	0.77168	0.541191	-1255.2	476.469	0.878944	0.672023
TCGA-A6-5657	B	0.681208	0.676853	13.484	687.333	0.776458	0.655601
TCGA-DM-A1D6	A	0.0913339	0.468171	-1776.91	-970.961	0.803912	0.672136
TCGA-CA-6717	B	0.713269	0.688557	652.068	1402.23	0.898286	0.681418
TCGA-AA-3821	D	0.43507	0.597006	-286.169	543.869	0.856502	0.692275
TCGA-AA-3973	C	0.248279	0.589809	-736.576	-137.46	0.829904	0.650383
TCGA-AA-3526	C	0.615981	0.574268	-450.836	847.828	0.923251	0.678747
TCGA-D5-6535	C	0.777762	0.613866	-579.746	648.726	0.853645	0.687567
TCGA-DM-A1D4	A	0.377689	0.471039	-1902.99	-157.18	0.882946	0.666731
TCGA-D5-6932	C	0.700389	0.631424	-249.075	415.25	0.853819	0.663757
TCGA-A6-3810	C	0.605481	0.691789	427.434	828.773	0.797681	0.645912
TCGA-NH-A50T	A	0.58177	0.530387	-1465.08	-705.638	0.873223	0.660006
TCGA-AA-A01C	C	0.612336	0.622934	-321.503	130.061	0.851277	0.668576
TCGA-DM-A1DB	A	0.474109	0.468979	-1903.96	-83.7021	0.848111	0.623206
TCGA-A6-A565	B	0.778323	0.674726	71.7123	1755.49	0.870418	0.669222
TCGA-NH-A6GA	C	0.52055	0.580739	-1012.2	-36.9974	0.731538	0.635125
TCGA-AA-3530	A	0.36658	0.527594	-1173.09	473.081	0.894914	0.659695
TCGA-AA-3532	C	0.605023	0.600634	-30.9231	1325.72	0.909038	0.678008
TCGA-D5-6924	B	0.693319	0.638851	443.468	1037.22	0.824846	0.660361
TCGA-AA-3519	A	0.654021	0.569146	-805.658	415.819	0.871921	0.673381
TCGA-G4-6294	A	0.379717	0.575341	-1030.28	60.2588	0.828577	0.657843
TCGA-AA-3994	D	0.651683	0.615652	-530.949	405.419	0.850231	0.685741
TCGA-AA-3681	D	0.829947	0.589885	-773.386	891.285	0.894679	0.685697
TCGA-AA-3833	D	0.75649	0.656452	-85.838	1019.81	0.89044	0.697478
TCGA-A6-A5ZU	C	0.808146	0.651399	119.648	831.06	0.796139	0.649018
TCGA-AD-6963	A	0.614702	0.559202	-1060.47	705.998	0.837159	0.666856
TCGA-AA-3529	C	0.603414	0.582201	-977.934	61.2106	0.899669	0.67522
TCGA-AA-3858	C	0.615821	0.587182	-431.763	401.283	0.835712	0.646324
TCGA-AA-3664	D	0.717146	0.58137	-1270.21	174.945	0.863549	0.689113
TCGA-AA-3560	A	0.505684	0.591538	-439.615	686.985	0.909414	0.684232
TCGA-AA-3815	D	0.75393	0.57798	-515.505	1581.93	0.896528	0.693613
TCGA-DM-A28C	A	0.131296	0.490495	-1635.54	-648.092	0.999173	0.644311
TCGA-F4-6854	C	0.524793	0.614825	-272.512	312.515	0.876184	0.664706
TCGA-AA-A03J	A	0.670261	0.557155	-581.808	814.48	0.824738	0.651224
TCGA-G4-6293	C	0.873821	0.567779	-779.13	993.165	0.893509	0.660421
TCGA-AA-A00F	C	0.672771	0.631634	-448.561	79.9291	0.83583	0.673346
TCGA-AA-A01X	A	0.349304	0.550819	-1000.04	-43.5722	0.860216	0.650023
TCGA-AA-3521	C	0.461642	0.629636	-597.401	210.452	0.827102	0.648196
TCGA-AA-A010	D	0.618353	0.604195	-990.754	305.132	0.875945	0.683733
TCGA-AA-3831	C	0.854964	0.570985	-605.269	704.245	0.932578	0.686557
TCGA-AY-A69D	C	0.698864	0.538624	-1154.85	-208.17	0.869105	0.66364
TCGA-D5-5541	C	0.379462	0.629325	-50.2415	725.237	0.844242	0.667648
TCGA-A6-2685	B	0.628312	0.693595	661.449	1341.25	0.861954	0.672886
TCGA-F4-6856	D	0.49932	0.52812	-959.374	173.416	0.902687	0.700865
TCGA-AA-3666	C	0.718916	0.577035	-761.144	691.185	0.884583	0.670817
TCGA-G4-6307	A	0.469704	0.508193	-1664.53	-522.882	0.904331	0.660377
TCGA-QG-A5YW	A	0.801636	0.62644	-723.307	623.287	0.929133	0.676826
TCGA-AA-3680	C	0.606158	0.508803	-966.512	580.837	0.906001	0.670217
TCGA-AA-3851	D	0.549026	0.617792	-555.576	868.731	0.915937	0.694854
TCGA-AA-3542	A	0.324222	0.511517	-945.738	157.38	0.868216	0.658488
TCGA-DM-A0XF	C	0.467948	0.529577	-724.744	115.507	0.843131	0.67635
TCGA-A6-3808	B	0.6432	0.68193	532.019	1260.61	0.917852	0.691996
TCGA-CM-6676	C	0.590669	0.62077	-495.043	-342.972	0.863123	0.665137
TCGA-AA-3982	C	0.548211	0.581043	-196.293	1151.01	0.896534	0.681308
TCGA-CM-4744	A	0.619033	0.520487	-1318.92	644.878	0.843211	0.660764
TCGA-CA-5256	A	0.390743	0.532693	-776.813	482.138	0.914397	0.660172
TCGA-AA-3875	D	0.382301	0.539903	-459.42	985.775	0.898152	0.66903
TCGA-AD-6890	C	0.784381	0.580939	-691.619	163.654	0.866053	0.656014
TCGA-AA-3667	A	0.546281	0.550132	-756.467	581.899	0.787461	0.646036
TCGA-DM-A28E	A	0.342328	0.475875	-1882.38	-540.085	0.848858	0.637854
TCGA-CA-5254	D	0.439473	0.583777	-463.716	-91.385	0.862143	0.688225
TCGA-DM-A28G	A	0.51472	0.528502	-1351.47	-229.124	0.927409	0.674963
TCGA-AZ-4323	B	0.391322	0.646662	230.176	2051.68	0.786793	0.616158
TCGA-AA-3984	D	0.92309	0.618093	-402.297	627.24	0.846904	0.673963
TCGA-CM-6168	B	0.714392	0.692394	813.42	1187.39	0.910054	0.681899
TCGA-CK-4947	C	0.792768	0.597293	-205.217	970.567	0.930343	0.6664
TCGA-A6-2686	D	0.552083	0.601747	210.321	1856.49	0.819852	0.672094
TCGA-AZ-4615	D	0.61646	0.625986	-68.7567	1345.24	0.891186	0.691642
TCGA-F4-6461	C	0.546075	0.626803	-59.7217	604.686	0.837089	0.674601
TCGA-AA-3866	C	0.618412	0.658022	353.178	1606.31	0.894213	0.687262
TCGA-CK-4951	D	0.629662	0.650943	189.359	1314.93	0.872634	0.693504
TCGA-G4-6588	D	0.436826	0.611062	-746.489	416.23	0.861137	0.698151
TCGA-D5-5540	A	0.315375	0.541016	-936.496	21.7235	0.843885	0.642134
TCGA-AA-3544	C	0.557853	0.599002	131.736	1541.31	0.800408	0.646659
TCGA-AD-6889	D	0.745012	0.602006	-1142.44	6.02804	0.912744	0.693711
TCGA-D5-6923	B	0.796549	0.665015	147.486	202.865	0.811577	0.678475
TCGA-AY-6386	D	0.887455	0.58347	-1116.68	448.355	0.929425	0.712662
TCGA-AA-3552	C	0.611506	0.57023	-599.752	1138.9	0.931709	0.686361
TCGA-AA-3952	C	0.641878	0.642369	-124.416	401.779	0.874119	0.703428
TCGA-AA-A024	A	0.621601	0.530152	-1469.19	-88.712	0.913962	0.691678
TCGA-NH-A6GB	C	0.782566	0.564779	-1018.84	472.735	0.789644	0.664483
TCGA-AA-A00K	D	0.755951	0.572825	-893.485	275.297	0.90325	0.694283
TCGA-D5-6530	D	0.711917	0.543532	-619.674	1126.48	0.869328	0.656875
TCGA-AA-3841	C	0.702009	0.596016	-413.282	879.75	0.822384	0.669498
TCGA-AA-3713	D	0.695075	0.558433	-728.151	986.207	0.871729	0.670601
TCGA-DM-A1D7	A	0.618395	0.577321	-1122.12	-72.5562	0.862776	0.670399
TCGA-AA-3509	C	0.514937	0.556658	-615.531	560.587	0.870359	0.670757
TCGA-AA-3675	C	0.426984	0.592311	-885.528	160.005	0.967098	0.667278
TCGA-AD-6888	A	0.517377	0.469199	-2174.13	-376.659	0.928275	0.678837
TCGA-G4-6309	D	0.476169	0.575725	-1275.08	21.3094	0.87249	0.690946
TCGA-F4-6806	C	0.586525	0.601311	-565.916	299.41	0.921785	0.660107
TCGA-AA-3518	D	0.66761	0.563235	-823.429	965.405	0.878107	0.717051
TCGA-NH-A8F7	A	0.347289	0.449877	-1874.98	-919.679	0.874526	0.648266
TCGA-AA-3531	A	0.374752	0.501843	-1168.19	-90.349	0.890989	0.656718
TCGA-AA-A00L	A	0.425339	0.545348	-1320.96	-275.573	0.8434	0.665936
TCGA-AA-3514	A	0.787854	0.626156	70.1911	430.835	0.879885	0.640743
TCGA-CM-6172	C	0.310455	0.613675	-498.561	92.3706	0.900821	0.657172
TCGA-AA-3968	C	0.610356	0.607942	-131.595	623.388	0.860106	0.661647
TCGA-AA-3850	C	0.798189	0.618632	-304.146	1136.21	0.973498	0.67847
TCGA-CK-4952	D	0.602737	0.524402	-1024.26	96.9709	0.828601	0.676751
TCGA-5M-AAT5	C	0.624365	0.497339	-1574.14	-523.49	0.832992	0.655514
TCGA-AA-A01R	D	0.699892	0.500106	-729.592	1467.38	0.749093	0.641018
TCGA-CM-5862	C	0.23034	0.624879	-540.59	-507.492	0.809242	0.640195
TCGA-AA-3715	B	0.545124	0.650205	475.849	1710.67	0.794825	0.685336
TCGA-AA-3496	C	0.438788	0.661338	218.068	1184.3	0.844686	0.661234
TCGA-AA-A02H	C	0.624109	0.59776	-899.842	-91.5284	0.854578	0.656874
TCGA-5M-AAT6	B	0.858651	0.687187	315.294	1474.23	0.850807	0.673854
TCGA-A6-6138	C	0.695406	0.66676	214.456	1515.97	0.815166	0.665609
TCGA-D5-6541	C	0.519688	0.689684	446.875	1201.13	0.916456	0.666855
TCGA-SS-A7HO	A	0.213369	0.533541	-1533.19	-777.304	0.85371	0.634243
TCGA-AA-3819	A	0.526254	0.511907	-958.361	129.238	0.907564	0.660981
TCGA-AA-3562	C	0.600075	0.61834	-434.942	524.478	0.901437	0.670415
TCGA-G4-6626	A	0.457436	0.482589	-1558.23	-418.55	0.818941	0.673866
TCGA-F4-6703	B	0.838623	0.774223	1615.86	2371.82	0.843084	0.664187
TCGA-D5-6536	C	0.493921	0.696052	-308.664	497.67	0.791788	0.667582
TCGA-DM-A28A	C	0.638174	0.613643	-660.116	-248.403	0.805516	0.663141
TCGA-AA-3538	C	0.46563	0.63788	-366.088	212.718	0.872847	0.675951
TCGA-DM-A282	A	0.351267	0.554716	-987.352	-523.154	0.889446	0.652527
TCGA-G4-6310	C	0.258248	0.604527	-551.962	-684.273	0.832422	0.63413
TCGA-DM-A1HB	D	0.780723	0.611062	-1186.29	-211.798	0.859845	0.73058
TCGA-DM-A28H	A	0.253482	0.550196	-1410.22	-659.551	0.88343	0.644603
TCGA-G4-6628	D	0.458138	0.558602	-116.723	1730.87	0.851817	0.656
TCGA-AZ-6600	B	0.685904	0.690734	135.606	757.989	0.842486	0.680399
TCGA-F4-6807	B	0.769457	0.694035	846.119	1349.46	0.844596	0.658264
TCGA-D5-6533	C	0.574677	0.624067	-657.029	207.55	0.844608	0.677067
TCGA-AA-3524	C	0.846953	0.56959	-750.91	310.174	0.863042	0.679971
TCGA-AA-A01T	A	0.69903	0.515013	-1342.22	-14.3043	0.808241	0.66317
TCGA-AA-3492	D	0.675947	0.567175	-500.065	699.584	0.941634	0.681557
TCGA-AA-3812	C	0.571431	0.646877	110.894	856.773	0.846261	0.671812
TCGA-D5-6534	B	0.722918	0.736456	1420.39	2201.68	0.837324	0.630396
TCGA-A6-A567	C	0.434297	0.590178	-835.682	-373.417	0.84567	0.656498
TCGA-AA-A02O	A	0.496874	0.525995	-1144.65	213.298	0.860096	0.666128
TCGA-AZ-6598	D	0.51919	0.535699	-805.943	840.051	0.840002	0.678291
TCGA-AA-A01P	D	0.781132	0.625866	210.644	1791.73	0.805261	0.680853
TCGA-AA-3845	D	0.765311	0.627611	-537.679	976.878	0.879458	0.69308
TCGA-AA-3956	C	0.705327	0.618798	-425.123	531.439	0.921508	0.676554
TCGA-CK-4950	D	0.816011	0.590696	-615.419	983.186	0.966652	0.691352
TCGA-AU-6004	D	0.857146	0.671628	-47.454	1127.25	0.863851	0.696779
TCGA-AZ-6607	B	0.631547	0.733149	902.262	1037.45	0.721777	0.66971
TCGA-4N-A93T	A	0.204477	0.408297	-1869.1	-422.294	0.89887	0.646904
TCGA-AA-3502	A	0.476652	0.454582	-1422.88	562.69	0.869171	0.668876
TCGA-AA-3517	C	0.721643	0.582479	-617.043	469.83	0.826385	0.672073
TCGA-AA-A01G	A	0.447633	0.541281	-1430.96	-328.17	0.87944	0.666279
TCGA-CM-6164	C	0.476906	0.589538	-638.832	312.673	0.815448	0.656757
TCGA-A6-2676	D	0.628275	0.619366	-200.83	1515.53	0.859109	0.689838
TCGA-AA-3527	A	0.768313	0.603847	-76.8524	859.994	0.848519	0.65958
TCGA-G4-6314	B	0.732348	0.661899	298.022	206.542	0.81649	0.662419
TCGA-CM-6679	C	0.493061	0.636595	198.669	646.628	0.84316	0.639505
TCGA-RU-A8FL	A	0.383123	0.431011	-2379.57	-775.483	0.852382	0.662929
TCGA-CM-5861	D	0.343942	0.586032	-1264.56	-54.9879	0.900852	0.70318
TCGA-AA-3662	C	0.557465	0.597661	-349.915	908.766	0.784435	0.639256
TCGA-AA-3989	C	0.662864	0.633893	-138.065	975.471	0.888658	0.678223
TCGA-G4-6297	B	0.730765	0.696345	299.644	729.889	0.832586	0.669103
TCGA-AA-3672	D	0.871698	0.59887	-359.371	1472.45	0.837374	0.673657
TCGA-CM-6169	B	0.927523	0.710027	944.422	1615.8	0.807069	0.648272
TCGA-CK-6747	D	0.783733	0.566361	-673.663	292.6	0.953936	0.696121
TCGA-AA-3955	C	0.55694	0.52405	-1078.7	66.8948	0.881696	0.689288
TCGA-D5-6926	B	0.746459	0.689776	350.644	651.359	0.809825	0.658188
TCGA-CK-6746	D	0.333503	0.545265	-1017.24	1156.52	0.864586	0.673021
TCGA-CK-5915	C	0.483955	0.537465	-1432.05	-745.514	0.926491	0.666305
TCGA-AA-3979	A	0.704756	0.535696	-1343.99	-214.151	0.841733	0.68096
TCGA-CM-5863	D	0.770451	0.664962	131.736	483.873	0.878305	0.680245
TCGA-CM-6680	B	0.81388	0.638198	2.86061	853.231	0.876737	0.678403
TCGA-AD-6895	B	0.621911	0.629314	-411.433	780.585	0.782633	0.68521
TCGA-D5-6531	C	0.5879	0.628402	-181.095	739.875	0.828588	0.671363
TCGA-CM-6162	B	0.969896	0.719235	1327.56	1712.68	0.879988	0.68079
TCGA-AA-3869	C	0.487318	0.644622	-306.318	1054.34	0.847621	0.696283
TCGA-AA-3663	D	0.539649	0.526666	-932.691	419.31	0.88223	0.691845
TCGA-G4-6586	D	0.654696	0.4986	-1564.57	666.734	0.860547	0.687114
TCGA-DM-A0X9	A	0.39118	0.537473	-1164.9	145.42	0.953709	0.649629
TCGA-A6-5666	C	0.414404	0.550274	-1444.23	-330.074	0.913082	0.676803
TCGA-AA-A00W	A	0.58522	0.481914	-1932.34	-57.9427	0.85032	0.657755
TCGA-AA-3842	C	0.584163	0.62926	-116.659	481.163	0.87226	0.685779
TCGA-A6-2679	A	0.68877	0.542168	-518.742	1114.53	0.820951	0.654838
TCGA-CA-6719	B	0.789552	0.68881	154.723	629.141	0.831185	0.662503
TCGA-AA-A01S	A	0.469466	0.469012	-1849.14	-631.612	0.898135	0.664723
TCGA-AA-A004	A	0.636417	0.588002	-517.732	849.281	0.716595	0.627092
TCGA-D5-6929	C	0.584239	0.639383	24.3614	611.872	0.859172	0.678649
TCGA-DM-A1HA	A	0.180879	0.458812	-2092.52	-405.905	0.772682	0.62814
TCGA-CM-5860	B	0.637799	0.653364	450.939	640.738	0.846674	0.669269
TCGA-AA-3543	D	0.653595	0.577536	-357.734	1481.01	0.876923	0.694329
TCGA-AA-3877	D	0.74696	0.616463	41.1591	1269.71	0.895263	0.695433
TCGA-G4-6303	C	0.532666	0.621537	-203.647	121.634	0.831207	0.657618
TCGA-NH-A50V	C	0.710344	0.664482	-77.2117	573.341	0.889673	0.664634
TCGA-DM-A288	A	0.539908	0.594532	-1580.88	-595.209	0.763724	0.671972
TCGA-AD-6899	B	0.793773	0.659531	420.124	1179.78	0.886935	0.675646
TCGA-CM-6674	D	0.483979	0.586852	-220.118	694.882	0.930633	0.707148
TCGA-G4-6295	C	0.516531	0.485457	-846.799	907.881	0.820012	0.641646
TCGA-DM-A28F	A	0.538089	0.511542	-1404.12	-258.471	0.815376	0.676562
TCGA-D5-6922	C	0.607301	0.655817	169.327	300.973	0.825326	0.66195
TCGA-AA-3971	C	0.546838	0.542858	-637.441	1051.13	0.909717	0.67986
TCGA-G4-6323	A	0.455195	0.504754	-1746.04	899.587	0.9246	0.651831
TCGA-A6-6142	B	0.673919	0.723572	521.279	528.766	0.852642	0.668682
TCGA-CM-4751	D	0.864036	0.604672	-343.415	910.19	0.878928	0.676868
TCGA-CM-6170	C	0.575083	0.610156	-210.216	500.099	0.839857	0.6475
TCGA-G4-6627	B	0.8119	0.67365	226.102	1142.19	0.907534	0.663627
TCGA-D5-6532	A	0.207385	0.565978	-1258.12	-253.106	0.89651	0.667298
TCGA-CM-4747	A	0.670071	0.590901	-549.313	197.731	0.842489	0.652626
TCGA-CM-6165	C	0.515206	0.654104	107.027	582.313	0.909008	0.662397
TCGA-D5-6928	B	0.704167	0.635164	1005.57	2947.28	0.795566	0.621831
TCGA-F4-6704	B	0.418365	0.634234	945.156	795.429	0.791828	0.667019
TCGA-QL-A97D	A	0.583924	0.537388	-1247.18	635.508	0.890225	0.650017
TCGA-CM-5349	C	0.442427	0.654019	-56.8566	720.305	0.869393	0.663685
TCGA-AD-6965	C	0.538456	0.594815	-905.942	-201.367	0.846603	0.680051
TCGA-AD-5900	D	0.463252	0.589974	-154.014	971.196	0.862244	0.659224
TCGA-AA-3697	C	0.767254	0.582508	-865.625	414.936	0.840146	0.677723
TCGA-WS-AB45	B	0.793405	0.776771	1877.77	2235.62	0.791627	0.65478
TCGA-G4-6322	D	0.796997	0.549849	-914.221	89.9427	0.906552	0.707248
TCGA-F4-6809	B	0.579705	0.681948	182.356	906.678	0.874079	0.66806
TCGA-AA-3696	C	0.26572	0.596008	-880.675	-299.182	0.898653	0.659362
TCGA-DM-A285	C	0.582382	0.638592	-578.239	-628.772	0.87558	0.66927
TCGA-AA-A02E	C	0.663749	0.557521	-1279.27	25.1246	0.832455	0.667107
TCGA-AA-A00R	D	0.626942	0.576641	-326.27	1964.5	0.875512	0.6762
TCGA-A6-6137	C	0.856106	0.576105	-918.608	692.753	0.922488	0.671239
TCGA-AA-3692	C	0.493821	0.565579	-384.721	940.73	0.894776	0.672557
TCGA-A6-3807	C	0.646195	0.663819	-248.179	843.822	0.837626	0.682164
TCGA-AA-A02R	D	0.69741	0.619683	-201.37	1578.58	0.843406	0.656926
TCGA-CM-6675	D	0.682261	0.570924	-1066.45	-234.743	0.899358	0.697996
TCGA-AA-3966	B	0.603933	0.657948	339.486	1880.02	0.81286	0.689632
GSM437093	A	0.729349	0.548995	-575.056	968.943	0.879035	0.647673
GSM437094	A	0.366488	0.451695	-1391.85	-190.237	0.883369	0.65861
GSM437095	A	0.566871	0.495626	-1539.62	-115.383	0.841707	0.655429
GSM437096	A	0.519182	0.445542	-1307.37	-496.141	0.828399	0.670656
GSM437097	A	0.806379	0.523058	-1039.41	120.254	0.916664	0.678303
GSM437098	C	0.495296	0.568656	-220.941	903.955	0.79784	0.669639
GSM437099	D	0.758702	0.385324	-1833.49	602.587	0.874476	0.672106
GSM437100	C	0.751945	0.630848	-41.0312	1321.51	0.836492	0.648684
GSM437101	A	0.390852	0.464938	-1874.35	-149.329	0.97251	0.682523
GSM437102	B	0.580216	0.656661	1011.2	1257.88	0.81851	0.66951
GSM437103	C	0.604417	0.592761	-264.345	1049.02	0.875172	0.659515
GSM437104	D	0.482509	0.53464	-1876.38	-204.126	0.857864	0.667227
GSM437105	D	0.667532	0.573787	-1017.5	1507.23	0.931212	0.709178
GSM437106	D	0.762285	0.592385	-1016.64	793.91	0.866779	0.666461
GSM437107	A	0.403733	0.47697	-1560.09	10.897	0.904639	0.659377
GSM437108	D	0.565656	0.495952	-1355.21	474.685	0.920477	0.708614
GSM437109	C	0.4867	0.587902	314.729	1901.62	0.851757	0.655487
GSM437110	A	0.473814	0.556008	-825.867	926.258	0.925526	0.672941
GSM437111	C	0.744071	0.648036	218.281	847.343	0.853964	0.654944
GSM437112	C	0.55961	0.584084	-742.714	748.455	0.776974	0.651701
GSM437113	C	0.431752	0.620565	-401.018	513.64	0.823802	0.640001
GSM437114	A	0.632244	0.528793	-1179.03	230.68	0.902515	0.680058
GSM437115	A	0.384531	0.499641	-1389.22	-179.714	0.899943	0.662684
GSM437116	C	0.529308	0.554749	-53.7886	1472.3	0.809133	0.645347
GSM437117	C	0.627578	0.624357	-305.404	156.834	0.866531	0.668611
GSM437118	D	0.445463	0.574962	-174.956	1946.14	0.838178	0.648082
GSM437119	B	0.69824	0.7664	1001.9	246.581	0.807585	0.672781
GSM437120	C	0.633337	0.596648	-620.741	415.289	0.867905	0.653873
GSM437121	C	0.703089	0.615455	-574.051	552.383	0.874108	0.692736
GSM437122	C	0.401802	0.602116	-657.417	-332.932	0.894966	0.67115
GSM437123	C	0.524615	0.60384	-298.725	682.445	0.901236	0.658613
GSM437124	C	0.463693	0.6153	-586.794	99.7569	0.813408	0.68173
GSM437125	D	0.712479	0.669781	31.8174	858.118	0.937277	0.700986
GSM437126	D	0.655571	0.49961	-1206.07	1027.9	0.875972	0.681301
GSM437127	D	0.672449	0.658297	-306.301	396.711	0.92592	0.697523
GSM437128	A	0.65617	0.56131	-1082.91	-359.257	0.93621	0.687442
GSM437129	A	0.559162	0.504365	-1532.54	108.399	0.92533	0.66886
GSM437130	B	0.961989	0.674602	-93.6516	249.833	0.831464	0.718126
GSM437131	A	0.54496	0.569863	-952.838	204.789	0.920917	0.667345
GSM437132	A	0.259386	0.570928	-1038.14	-665.816	0.878326	0.666439
GSM437133	D	0.632647	0.625777	-61.5313	1408.79	0.795944	0.689282
GSM437134	D	0.564779	0.618372	-406.88	310.198	0.832239	0.672829
GSM437135	B	0.703732	0.739501	723.195	520.72	0.795854	0.673493
GSM437136	A	0.355517	0.535184	-836.919	1.03606	0.841579	0.637614
GSM437137	C	0.530479	0.585631	-509.974	243.386	0.851688	0.665655
GSM437138	D	0.323429	0.581894	-442.78	-341.953	0.800786	0.68148
GSM437139	C	0.42532	0.580376	-523.961	20.4475	0.860595	0.657794
GSM437140	A	0.548391	0.489666	-1833.34	-330.336	0.863933	0.66526
GSM437141	A	0.478611	0.518295	-902.628	740.705	0.852157	0.676963
GSM437142	D	0.699051	0.540653	-1181.68	517.928	0.798403	0.657331
GSM437143	A	0.56232	0.494312	-1011.69	1186.43	0.870701	0.685549
GSM437144	C	0.644833	0.656692	68.9804	228.862	0.851555	0.66081
GSM437145	B	0.906138	0.61848	127.096	1763.85	0.870197	0.695716
GSM437146	A	0.742652	0.495056	-1191.79	899.34	0.896571	0.664523
GSM437147	D	0.339278	0.550717	-1021.72	729.94	0.930568	0.689395
GSM437148	D	0.646513	0.52875	-1294.12	1036.78	0.887466	0.705979
GSM437149	D	0.840564	0.659905	-62.6016	663.758	0.949478	0.698339
GSM437150	D	0.81176	0.603632	-952.439	511.169	0.895628	0.69511
GSM437151	C	0.630651	0.545101	-924.636	341.306	0.861496	0.684032
GSM437152	C	0.579263	0.606783	124.492	1453.91	0.785031	0.642731
GSM437153	A	0.473437	0.459563	-1584.72	-258.177	0.774881	0.631103
GSM437154	A	0.700778	0.617401	-763.424	139.782	0.869006	0.65893
GSM437155	D	0.765779	0.666815	516.988	1729.56	0.928767	0.689085
GSM437156	D	0.702824	0.596799	-354.489	1326.42	0.851855	0.695086
GSM437157	B	0.675472	0.743774	633.767	1364.07	0.911646	0.657052
GSM437158	A	0.338328	0.511474	-1257.03	-287.684	0.824688	0.663494
GSM437159	C	0.546596	0.652981	-53.569	859.385	0.874109	0.669744
GSM437160	D	0.610151	0.480422	-1752.05	369.94	0.863518	0.699847
GSM437161	C	0.639067	0.651888	538.287	1971.07	0.816739	0.657389
GSM437162	C	0.515334	0.582888	-354.821	540.608	0.900246	0.656596
GSM437163	C	0.567681	0.592841	332.514	1354.36	0.883873	0.644587
GSM437164	A	0.438744	0.545577	-1036.53	-438.393	0.909848	0.652312
GSM437165	A	0.701409	0.514473	-1762.07	-62.7108	0.923424	0.656932
GSM437166	C	0.63576	0.601796	-80.775	876.803	0.916122	0.671953
GSM437167	D	0.72166	0.588884	-515.644	1176.65	0.944053	0.708611
GSM437168	A	0.56239	0.52978	-1684.26	-28.8596	0.862403	0.681338
GSM437169	C	0.505025	0.553399	-1085.22	-131.059	0.871664	0.661093
GSM437170	C	0.408336	0.609618	-313.509	280.209	0.872448	0.683198
GSM437171	D	0.492337	0.592381	367.666	1714.1	0.87129	0.678246
GSM437172	C	0.635165	0.587832	-892.235	-117.42	0.799688	0.640704
GSM437173	C	0.596527	0.627474	-279.314	102.782	0.778969	0.669972
GSM437174	D	0.643427	0.676247	-13.3547	-16.5374	0.87925	0.699215
GSM437175	B	0.777293	0.67888	647.418	1648.94	0.783965	0.653221
GSM437176	D	0.463351	0.578628	-942.698	359.487	0.822238	0.674171
GSM437177	C	0.564125	0.5997	-734.646	-314.938	0.931667	0.681865
GSM437178	D	0.767402	0.650222	141.144	1402.43	0.90475	0.707155
GSM437179	A	0.307691	0.610367	-887.415	-402.943	0.883817	0.649854
GSM437180	B	0.774323	0.674502	42.94	481.956	0.842058	0.693276
GSM437181	B	0.736505	0.679604	506.113	1453.04	0.864144	0.671311
GSM437182	C	0.771705	0.639405	-250.634	75.2196	0.796809	0.645004
GSM437183	C	0.691951	0.572981	-768.339	261.73	0.851092	0.671215
GSM437184	D	0.757151	0.557132	-990.491	537.511	0.815143	0.697565
GSM437185	A	0.447929	0.509244	-1338.15	-77.5285	0.834205	0.650713
GSM437186	A	0.375908	0.536303	-1208.49	-519.268	0.837097	0.67235
GSM437187	D	0.663688	0.630084	-412.215	892.456	0.885055	0.671437
GSM437188	C	0.662052	0.638609	-354.709	220.957	0.797433	0.672909
GSM437189	C	0.509735	0.655317	-54.1172	729.287	0.809238	0.657827
GSM437190	B	0.659307	0.68284	280.203	580.208	0.863346	0.682448
GSM437191	C	0.578117	0.619353	-496.418	416.594	0.855897	0.647583
GSM437192	C	0.474275	0.613705	-255.909	-252.815	0.885577	0.675793
GSM437193	C	0.623653	0.588614	-750.267	848.168	0.929478	0.683896
GSM437194	A	0.532816	0.553505	-1448.51	-528.93	0.865838	0.657415
GSM437195	C	0.468925	0.618185	-417.383	254.038	0.945644	0.675771
GSM437196	D	0.634581	0.564185	-752.769	609.468	0.863511	0.703174
GSM437197	D	0.720072	0.717123	-579.032	13.0597	0.870167	0.718171
GSM437198	C	0.486108	0.624588	368.913	1002.83	0.829919	0.65211
GSM437199	B	0.309961	0.66891	833.725	1111.54	0.818745	0.637836
GSM437200	B	0.729942	0.655024	-5.24295	230.272	0.831554	0.698836
GSM437201	B	0.617027	0.769007	1686.91	1250.32	0.780015	0.663465
GSM437202	D	0.39629	0.599797	-269.849	453.928	0.832087	0.675018
GSM437203	D	0.773853	0.616112	44.4872	2231.01	0.864789	0.694466
GSM437204	B	0.385676	0.663644	1268.57	774.743	0.852356	0.549709
GSM437205	C	0.46634	0.562003	-72.4446	922.562	0.85737	0.633936
GSM437206	C	0.416346	0.594351	-746.807	-481.698	0.878289	0.678691
GSM437207	C	0.522326	0.630524	-493.772	13.9075	0.835382	0.663902
GSM437208	C	0.515622	0.576786	-1083.17	-122.974	0.915662	0.673145
GSM437209	D	0.790994	0.61277	473.683	2596.07	0.785001	0.669785
GSM437210	D	0.776813	0.637761	-133.428	670.036	0.881768	0.716941
GSM437211	D	0.632999	0.623708	-154.062	1363.12	0.908434	0.698335
GSM437212	D	0.765838	0.606747	-750.488	1426.76	0.847278	0.710947
GSM437213	A	0.34194	0.546202	-1038.29	154.616	0.817158	0.66273
GSM437214	C	0.40622	0.60253	63.3775	759.036	0.897637	0.650405
GSM437215	C	0.613626	0.605987	-280.374	1057.7	0.901344	0.654259
GSM437216	A	0.41411	0.488645	-1612.3	-301.668	0.897195	0.635892
GSM437217	C	0.905584	0.578374	-1219.36	315.066	0.845522	0.638437
GSM437218	A	0.405361	0.48826	-1385.1	-294.817	0.910878	0.666815
GSM437219	A	0.430025	0.493506	-1378.23	626.468	0.774571	0.629046
GSM437220	A	0.487209	0.570226	-476.415	1337.86	0.859375	0.668647
GSM437221	C	0.375646	0.584716	-681.191	634.619	0.837332	0.655529
GSM437222	B	0.7145	0.701659	894.609	1487.91	0.839349	0.668299
GSM437223	B	0.701555	0.722828	505.986	1241.93	0.797328	0.685965
GSM437224	D	0.748859	0.631194	-728.693	429.437	0.799959	0.680558
GSM437225	D	0.597786	0.646341	76.416	1675.03	0.837595	0.669453
GSM437226	B	0.443506	0.702845	1828.28	2997.47	0.798004	0.62359
GSM437227	C	0.738887	0.611604	-329.361	911.721	0.850298	0.693652
GSM437228	A	0.339344	0.563038	-1146.86	42.156	0.841952	0.656284
GSM437229	D	0.60218	0.595797	-290.843	1495.58	0.811545	0.671743
GSM437230	A	0.126861	0.494623	-1714.45	-507.721	0.828916	0.627249
GSM437231	C	0.730852	0.653005	-344.101	-136.183	0.860322	0.676862
GSM437232	A	0.43281	0.563418	-1127.97	-128.891	0.94288	0.658844
GSM437233	C	0.463561	0.668173	-263.242	90.5906	0.909294	0.669986
GSM437234	B	0.730637	0.721822	461.466	840.354	0.887684	0.680191
GSM437235	B	0.724229	0.682931	147.282	371.916	0.880652	0.685981
GSM437236	A	0.457117	0.599502	-1286.51	-316.14	0.818632	0.676084
GSM437237	C	0.562183	0.551491	-914.591	-90.2891	0.917384	0.6659
GSM437238	A	0.405524	0.586754	-643.11	49.2537	0.918024	0.677045
GSM437239	B	0.684521	0.673501	-380.803	80.2888	0.787256	0.682528
GSM437240	A	0.318662	0.594564	-948.584	-290.179	0.868125	0.651234
GSM437241	C	0.517673	0.624692	-300.69	-74.0537	0.837306	0.654073
GSM437242	C	0.367237	0.57674	-440.008	-278.235	0.813188	0.657668
GSM437243	C	0.772897	0.692673	-125.515	194.103	0.836996	0.695206
GSM437244	C	0.427493	0.609975	-806.673	-531.253	0.833709	0.651817
GSM437245	C	0.616399	0.614125	-471.254	371.948	0.8211	0.66562
GSM437246	A	0.353867	0.52594	-1257.98	-130.407	0.865448	0.659903
GSM437247	C	0.516544	0.640892	-151.607	-181.629	0.867911	0.681154
GSM437248	A	0.526858	0.484597	-1663.9	-574.239	0.8788	0.666977
GSM437249	C	0.428253	0.634086	-1134.01	83.5419	0.900274	0.684932
GSM437250	B	0.402072	0.644837	576.102	1166.11	0.831371	0.660663
GSM437251	C	0.356957	0.621999	185.143	726.854	0.897409	0.651146
GSM437252	A	0.573525	0.520455	-1345.08	480.552	0.866154	0.673019
GSM437253	D	0.491431	0.531832	-1628.59	-717.224	0.850697	0.69136
GSM437254	C	0.582007	0.6681	-304.375	1522.4	0.934951	0.642447
GSM437255	A	0.509408	0.466874	-1247.2	802.096	0.930863	0.638719
GSM437256	A	0.483916	0.496803	-938.16	779.434	0.922525	0.661416
GSM437257	C	0.631797	0.681939	358.754	740.78	0.834948	0.643612
GSM437258	C	0.631979	0.580332	-1043.4	593.775	0.8104	0.669466
GSM437259	A	0.43447	0.546577	-807.958	332.677	0.857103	0.664895
GSM437260	C	0.441378	0.563359	-642.408	1094.48	0.882212	0.662019
GSM437261	A	0.462397	0.557051	-1254.64	432.718	0.861865	0.692048
GSM437262	C	0.430881	0.626466	-221.971	80.0353	0.836723	0.670415
GSM437263	B	0.711591	0.676036	198.827	710.087	0.914778	0.680769
GSM437264	C	0.493853	0.570451	-1257.48	-330.839	0.922839	0.685968
GSM437265	C	0.595339	0.646622	415.302	709.521	0.824971	0.668129
GSM437266	A	0.571713	0.511908	-369.005	1540.44	0.869704	0.652963
GSM437267	D	0.362343	0.560766	-567.036	236.556	0.838983	0.690688
GSM437268	A	0.369677	0.445674	-1557.42	-282.181	0.878912	0.648477
GSM437269	A	0.592799	0.519744	-1592.31	-1015.17	0.822794	0.644892
GSM437270	B	0.983393	0.737975	959.493	1838.53	0.780496	0.667448
GSM437271	D	0.737818	0.561851	-1015.29	656.168	0.855883	0.701088
GSM437272	B	0.728314	0.696161	390.641	1758.39	0.74889	0.655966
GSM437273	A	0.42547	0.519635	-1128.5	-75.6859	0.859781	0.69278
GSM437274	D	0.586523	0.561507	-749.861	-101.933	0.889926	0.687776
GSM437275	A	0.636443	0.457425	-1761.96	-272.288	0.911155	0.660865
GSM437276	C	0.560318	0.677334	-2.12384	594.676	0.843438	0.651986
GSM437277	A	0.667072	0.54701	-1112.2	-198.807	0.842972	0.657503
GSM437278	B	0.950542	0.645654	-352.274	749.08	0.774158	0.677103
GSM437279	C	0.616214	0.626594	-257.682	-26.6337	0.829564	0.661945
GSM437280	C	0.702865	0.692827	53.4759	815.082	0.826426	0.661261
GSM437281	A	0.657525	0.570557	-1000.05	18.2459	0.840988	0.679589
GSM437282	C	0.666866	0.63513	-484.087	280.662	0.853543	0.671991
GSM437283	A	0.471578	0.508543	-867.718	488.934	0.914428	0.627693
GSM437284	C	0.698907	0.66778	588.294	999.493	0.831339	0.6799
GSM437285	A	0.456285	0.449562	-1227.22	174.288	0.810189	0.610573
GSM437286	C	0.51494	0.594926	-1220.3	-1034.86	0.894331	0.649393
GSM437287	A	0.382467	0.545212	-1652.32	-245.865	0.926864	0.668736
GSM437288	D	0.450366	0.507137	-988.207	-161.755	0.841497	0.682431
GSM437289	A	0.487565	0.509718	-1345.17	-293.154	0.860238	0.67254
GSM437290	A	0.450601	0.53037	-1687.57	-986.578	0.882927	0.667293
GSM437291	A	0.610973	0.50796	-1230.95	501.585	0.871962	0.648448
GSM437292	A	0.297734	0.505083	-1229.95	-466.386	0.918719	0.632652
GSM437293	B	0.540406	0.612559	-241.12	69.1611	0.811767	0.670181
GSM437294	D	0.571764	0.596695	-618.516	1040.76	0.876522	0.699022
GSM437295	C	0.430364	0.577806	-1113.37	313.264	0.830692	0.656014
GSM437296	A	0.455458	0.571891	-781.06	19.1739	0.896118	0.661049
GSM437297	D	0.629411	0.599306	-134.44	2225.52	0.845508	0.666199
GSM437298	A	0.447492	0.488519	-1863.06	-472.172	0.799931	0.641492
GSM437299	C	0.587764	0.60144	-517.349	1157.96	0.923776	0.684987
GSM437300	A	0.421398	0.587532	-705.186	262.783	0.87543	0.6778
GSM437301	B	0.868951	0.72329	802.108	797.084	0.798366	0.680816
GSM437302	A	0.432167	0.531722	-896.753	330.728	0.859695	0.655511
GSM437303	D	0.605886	0.549409	-1233.69	7.06121	0.903	0.686503
GSM437304	D	0.461817	0.571329	60.5779	1138.92	0.945724	0.638864
GSM437305	C	0.67356	0.670572	230.533	456.842	0.867294	0.657993
GSM437306	B	0.847499	0.734042	1317.47	2348.8	0.868406	0.661243
GSM437307	D	0.376239	0.613441	347.135	2158.54	0.794865	0.659718
GSM437308	B	0.625446	0.660413	-540.859	368.93	0.799955	0.688539
GSM437309	D	0.520653	0.542086	-880.626	1111.08	0.903301	0.683618
GSM437310	A	0.268453	0.498265	-1671.51	-626.249	0.805582	0.637978
GSM437311	A	0.453694	0.539997	-1018.32	-156.305	0.784921	0.636816
GSM437312	A	0.552501	0.436295	-1696.56	-370.808	0.866246	0.665199
GSM437313	A	0.504563	0.567837	-554.482	1181.5	0.885641	0.672589
GSM437314	D	0.624743	0.635121	-208.022	1291.99	0.821577	0.727059
GSM437315	B	0.825523	0.739162	2031.89	2350.05	0.756319	0.655847
GSM437316	C	0.19874	0.681258	452.536	591.141	0.970823	0.665038
GSM437317	D	0.813134	0.632465	205.41	1033.75	0.860518	0.678152
GSM437318	C	0.728834	0.690681	288.454	770.204	0.856385	0.690496
GSM437319	B	0.810649	0.675545	138.641	795.407	0.88521	0.710377
GSM437320	D	0.759715	0.605927	-477.758	645.888	0.926856	0.686004
GSM437321	D	0.786088	0.543446	-1150.18	1079.71	0.940284	0.692646
GSM437322	C	0.690051	0.580111	-944.507	480.13	0.879806	0.672148
GSM437323	C	0.437547	0.589041	-693.153	190.219	0.88647	0.664461
GSM437324	A	0.544464	0.523034	-1161.58	4.49978	0.951465	0.691701

## Sheet: Table S4
Table S4. Summary of ssGSEA for some KEGG gene sets in meta cohort.
ID	Hypoxia-cluster	KEGG_PATHWAYS_IN_CANCER	KEGG_COLORECTAL_CANCER	KEGG_NATURAL_KILLER_CELL_MEDIATED_CYTOTOXICITY	KEGG_T_CELL_RECEPTOR_SIGNALING_PATHWAY	KEGG_B_CELL_RECEPTOR_SIGNALING_PATHWAY	KEGG_ANTIGEN_PROCESSING_AND_PRESENTATION	KEGG_ECM_RECEPTOR_INTERACTION	KEGG_VEGF_SIGNALING_PATHWAY	KEGG_DNA_REPLICATION	KEGG_JAK_STAT_SIGNALING_PATHWAY	KEGG_TOLL_LIKE_RECEPTOR_SIGNALING_PATHWAY	KEGG_TGF_BETA_SIGNALING_PATHWAY	KEGG_WNT_SIGNALING_PATHWAY	KEGG_NOTCH_SIGNALING_PATHWAY	KEGG_MTOR_SIGNALING_PATHWAY	KEGG_ERBB_SIGNALING_PATHWAY	KEGG_PPAR_SIGNALING_PATHWAY	KEGG_P53_SIGNALING_PATHWAY
TCGA-AA-3693	A	0.492521	0.588361	0.479794	0.459115	0.512797	0.672934	0.448604	0.488316	0.704576	0.361755	0.478645	0.520532	0.506133	0.569283	0.507609	0.555035	0.52526	0.602967
TCGA-A6-6781	B	0.563027	0.612116	0.542483	0.511799	0.575825	0.741885	0.652704	0.526785	0.56633	0.453901	0.60541	0.590365	0.525606	0.600767	0.542595	0.550791	0.493137	0.617473
TCGA-AA-3506	C	0.518768	0.569199	0.498713	0.468905	0.514128	0.696322	0.527359	0.522662	0.708839	0.383323	0.524763	0.49699	0.508826	0.601307	0.519865	0.527812	0.538663	0.606555
TCGA-AM-5821	B	0.525236	0.558849	0.539764	0.511843	0.54865	0.781274	0.571018	0.502703	0.742684	0.421529	0.575988	0.518864	0.484647	0.569577	0.504816	0.532285	0.433085	0.64018
TCGA-DM-A1D8	A	0.481875	0.585846	0.427444	0.435124	0.485777	0.676798	0.451981	0.465033	0.698956	0.337858	0.462419	0.483018	0.479045	0.588883	0.523927	0.532152	0.433649	0.557471
TCGA-F4-6460	C	0.520304	0.580641	0.463593	0.476438	0.529013	0.687506	0.572786	0.497567	0.684454	0.362226	0.485362	0.535478	0.528928	0.621121	0.529002	0.51782	0.470861	0.575715
TCGA-AA-3930	D	0.502353	0.555935	0.48457	0.47896	0.529401	0.712908	0.501472	0.473573	0.741868	0.403049	0.548603	0.501407	0.46371	0.548818	0.508532	0.513297	0.511058	0.60078
TCGA-D5-6539	D	0.523738	0.585528	0.478676	0.491566	0.550544	0.676866	0.528583	0.504741	0.67791	0.39544	0.502515	0.516971	0.494827	0.607934	0.53357	0.549717	0.569353	0.591788
TCGA-AA-A02W	C	0.49749	0.568123	0.425589	0.457643	0.488259	0.658217	0.500069	0.475891	0.717077	0.364373	0.464238	0.508939	0.508895	0.597865	0.531129	0.52784	0.534273	0.584252
TCGA-F4-6855	B	0.523925	0.580835	0.445554	0.447891	0.500221	0.707412	0.616999	0.45515	0.671877	0.376005	0.495977	0.556433	0.503525	0.636331	0.522159	0.526685	0.53038	0.602052
TCGA-D5-5538	B	0.51354	0.585383	0.485855	0.480439	0.541484	0.738794	0.569126	0.475473	0.680404	0.415489	0.589266	0.517562	0.485148	0.578195	0.52735	0.532801	0.583721	0.584419
TCGA-AZ-4614	A	0.490391	0.541882	0.475388	0.480955	0.510081	0.672059	0.418493	0.492714	0.71926	0.355643	0.479688	0.430342	0.502668	0.602702	0.529288	0.539869	0.51947	0.57965
TCGA-AA-3862	A	0.483408	0.562952	0.491181	0.500126	0.527982	0.757132	0.440935	0.481589	0.700668	0.410689	0.546076	0.490178	0.476389	0.545824	0.51065	0.524381	0.51311	0.610527
TCGA-CM-5348	B	0.549979	0.569824	0.490009	0.484998	0.550813	0.716869	0.639804	0.510233	0.58673	0.422652	0.537405	0.559013	0.518076	0.633496	0.519463	0.542441	0.524436	0.560005
TCGA-CM-6678	C	0.50458	0.574528	0.436523	0.452096	0.509622	0.634475	0.525163	0.467619	0.681296	0.367518	0.463606	0.514383	0.510007	0.596691	0.517796	0.524682	0.536908	0.605254
TCGA-AZ-6605	B	0.536675	0.584986	0.484099	0.495818	0.5458	0.717904	0.606482	0.505964	0.667574	0.406207	0.540639	0.551	0.516212	0.622216	0.516181	0.530872	0.528382	0.607381
TCGA-D5-6529	C	0.539571	0.588197	0.5046	0.50652	0.560967	0.737656	0.606204	0.497029	0.643033	0.433771	0.55732	0.537633	0.504147	0.638078	0.517209	0.53356	0.520583	0.601593
TCGA-A6-2674	B	0.547569	0.576272	0.522283	0.508128	0.568678	0.738521	0.613437	0.508132	0.626936	0.481101	0.605745	0.563778	0.49909	0.581854	0.534772	0.539508	0.514946	0.623255
TCGA-AA-A00A	D	0.519303	0.578365	0.495777	0.4792	0.532028	0.712249	0.548814	0.504791	0.66984	0.425549	0.555243	0.493763	0.489812	0.618231	0.517805	0.527297	0.524243	0.600151
TCGA-AA-3848	A	0.497864	0.541438	0.459108	0.442671	0.489342	0.679721	0.50888	0.491127	0.713099	0.370112	0.475561	0.480033	0.488114	0.649964	0.517636	0.51379	0.56216	0.568314
TCGA-AA-3861	A	0.491745	0.585406	0.478699	0.476222	0.542799	0.713175	0.38393	0.492812	0.691264	0.379288	0.519052	0.492667	0.486213	0.558587	0.518077	0.531852	0.53402	0.636394
TCGA-AA-A02J	A	0.493173	0.578429	0.426191	0.443522	0.507296	0.606215	0.431111	0.475627	0.751694	0.340728	0.44275	0.498883	0.494028	0.590365	0.533613	0.549585	0.535753	0.58359
TCGA-AA-3846	C	0.495206	0.561758	0.489285	0.486793	0.536434	0.740631	0.469832	0.495266	0.696949	0.396453	0.516657	0.507655	0.502377	0.55361	0.502518	0.535613	0.508097	0.61637
TCGA-AA-3811	D	0.507591	0.553582	0.471909	0.47553	0.52067	0.717087	0.524682	0.517135	0.735085	0.385472	0.521018	0.497679	0.478145	0.586899	0.507974	0.521235	0.491955	0.61126
TCGA-DM-A1DA	A	0.474527	0.574123	0.426741	0.42623	0.486425	0.6428	0.435144	0.477519	0.775255	0.350103	0.47896	0.444494	0.475151	0.588683	0.507569	0.516353	0.486635	0.59122
TCGA-AZ-4313	A	0.486461	0.539996	0.438759	0.421663	0.462212	0.691625	0.486938	0.467309	0.76075	0.321248	0.48155	0.45766	0.470546	0.578852	0.508467	0.496099	0.496071	0.587693
TCGA-AA-3870	D	0.535244	0.57669	0.498958	0.470772	0.537229	0.737268	0.606573	0.505064	0.667298	0.404812	0.529381	0.542533	0.521265	0.611443	0.518721	0.537462	0.508391	0.584331
TCGA-CK-6748	B	0.533142	0.584388	0.490377	0.476867	0.528781	0.689403	0.628668	0.488379	0.600983	0.409378	0.522314	0.560256	0.535082	0.622817	0.532922	0.55748	0.562252	0.584294
TCGA-G4-6311	B	0.532291	0.571454	0.464646	0.479445	0.569608	0.698394	0.594404	0.496869	0.692608	0.396208	0.525806	0.535334	0.519882	0.617363	0.52912	0.549161	0.546505	0.601389
TCGA-AZ-6608	A	0.486506	0.561037	0.42012	0.448489	0.500775	0.646051	0.39054	0.467804	0.751175	0.353819	0.445992	0.473082	0.487392	0.575673	0.533552	0.532592	0.542535	0.579809
TCGA-AA-3660	C	0.503879	0.580443	0.46117	0.45957	0.520797	0.681883	0.512793	0.498004	0.741513	0.371404	0.488783	0.522328	0.515331	0.591873	0.521516	0.535059	0.528429	0.596166
TCGA-AA-3814	C	0.507681	0.564642	0.500949	0.491251	0.538806	0.723932	0.540808	0.494608	0.688036	0.399606	0.550983	0.526534	0.492941	0.566931	0.518266	0.524171	0.563299	0.628265
TCGA-A6-6648	C	0.511706	0.576024	0.459057	0.480269	0.542314	0.657662	0.478676	0.491839	0.733168	0.373632	0.491014	0.517838	0.492821	0.593965	0.518781	0.559902	0.542623	0.593479
TCGA-AA-3525	D	0.504352	0.55415	0.491565	0.448595	0.514729	0.705914	0.471022	0.523871	0.719025	0.371362	0.530171	0.481404	0.470595	0.574493	0.486221	0.493151	0.549763	0.60733
TCGA-CA-5796	D	0.509924	0.587482	0.486998	0.485404	0.542968	0.6889	0.465411	0.494506	0.590606	0.385119	0.50279	0.509022	0.489273	0.578198	0.522144	0.549688	0.522642	0.577306
TCGA-NH-A50U	A	0.491204	0.547208	0.429274	0.43139	0.500155	0.655971	0.532744	0.457499	0.725054	0.359427	0.487096	0.516017	0.484657	0.622384	0.510516	0.510722	0.52001	0.570051
TCGA-AA-3522	A	0.495151	0.587178	0.477835	0.480482	0.545822	0.697955	0.44166	0.48317	0.652925	0.376904	0.532007	0.51368	0.491577	0.558234	0.510478	0.540964	0.543601	0.615131
TCGA-AA-3510	A	0.502015	0.579818	0.499432	0.47026	0.532872	0.74423	0.485127	0.491252	0.748937	0.384477	0.545824	0.499753	0.476226	0.61086	0.522453	0.528162	0.547237	0.599592
TCGA-CM-5344	C	0.510163	0.565183	0.438546	0.457425	0.507207	0.66652	0.594074	0.483309	0.689589	0.373477	0.482043	0.533542	0.494291	0.613683	0.51322	0.540746	0.5221	0.591726
TCGA-AA-A01F	A	0.493159	0.574191	0.460779	0.465839	0.529402	0.625105	0.429299	0.505202	0.660062	0.383702	0.478482	0.472254	0.499298	0.577399	0.53235	0.539636	0.494281	0.591488
TCGA-CM-5868	C	0.498211	0.566206	0.440199	0.43817	0.50637	0.679185	0.548424	0.473493	0.723474	0.354073	0.484627	0.51446	0.496737	0.580313	0.497015	0.516664	0.602827	0.589037
TCGA-A6-6780	D	0.501755	0.581565	0.538801	0.512797	0.561529	0.76723	0.494991	0.487435	0.715907	0.423285	0.592592	0.498154	0.477433	0.514902	0.517759	0.531275	0.559329	0.638153
TCGA-AA-3495	A	0.504076	0.567796	0.481918	0.479074	0.530269	0.685306	0.46549	0.486539	0.717203	0.3676	0.511629	0.514283	0.481437	0.553493	0.50472	0.531104	0.525985	0.608923
TCGA-A6-5664	B	0.551647	0.612746	0.5118	0.510947	0.557123	0.721665	0.634497	0.520888	0.678379	0.437573	0.520004	0.575091	0.533104	0.611604	0.527924	0.546486	0.529272	0.637593
TCGA-NH-A8F8	C	0.511129	0.57506	0.448727	0.453969	0.507304	0.692421	0.578948	0.511085	0.626087	0.379719	0.519163	0.537096	0.497836	0.610116	0.540188	0.535188	0.529204	0.580532
TCGA-AA-3561	A	0.478463	0.553672	0.467403	0.451767	0.50153	0.681699	0.430036	0.464923	0.720919	0.3636	0.508966	0.470216	0.472739	0.538215	0.503625	0.509825	0.522309	0.628408
TCGA-A6-5665	D	0.534327	0.577403	0.47625	0.479735	0.527799	0.671129	0.53775	0.498869	0.699839	0.409093	0.538256	0.525619	0.497721	0.579884	0.538361	0.549617	0.497171	0.638708
TCGA-A6-2683	A	0.494698	0.542441	0.441951	0.429837	0.480091	0.682583	0.491707	0.489723	0.663555	0.362394	0.463003	0.479481	0.496358	0.661814	0.529533	0.516623	0.528107	0.540246
TCGA-AY-A54L	A	0.480816	0.564464	0.424143	0.439122	0.4915	0.597531	0.382568	0.49481	0.724042	0.343133	0.452986	0.495838	0.486795	0.560877	0.502064	0.53459	0.513355	0.591118
TCGA-AA-A00Q	A	0.507284	0.57585	0.46459	0.46911	0.513628	0.679717	0.514216	0.476297	0.670545	0.376031	0.507645	0.506013	0.488798	0.601421	0.524923	0.547217	0.550117	0.61575
TCGA-AA-3837	C	0.506912	0.578591	0.4591	0.454354	0.509561	0.692832	0.560086	0.480535	0.687191	0.369257	0.48568	0.538818	0.505563	0.594011	0.511361	0.5431	0.55076	0.605843
TCGA-AZ-4308	A	0.500051	0.5348	0.4546	0.43835	0.487587	0.684718	0.547189	0.494132	0.695958	0.377317	0.506098	0.500417	0.484038	0.601703	0.497055	0.489249	0.532063	0.577498
TCGA-F4-6808	A	0.478085	0.547418	0.440385	0.455989	0.508882	0.627954	0.472343	0.498946	0.690275	0.356935	0.465842	0.465932	0.484663	0.578345	0.507366	0.536184	0.524434	0.590116
TCGA-CM-5864	A	0.486028	0.560359	0.469912	0.452871	0.500145	0.671801	0.444096	0.469344	0.715181	0.360149	0.481478	0.491918	0.49977	0.568341	0.508318	0.518428	0.508923	0.598835
TCGA-D5-6537	C	0.514443	0.577523	0.463875	0.464077	0.50021	0.645543	0.483083	0.473937	0.764495	0.396857	0.517118	0.498795	0.482115	0.568798	0.510077	0.537369	0.494297	0.627124
TCGA-CA-5797	C	0.50455	0.582622	0.447805	0.474121	0.525175	0.707905	0.5474	0.501296	0.714234	0.364936	0.513041	0.529747	0.503269	0.59384	0.531864	0.538462	0.546153	0.590105
TCGA-AA-A02F	C	0.511736	0.589802	0.438363	0.462153	0.504318	0.606565	0.527485	0.479178	0.741278	0.369392	0.474319	0.525429	0.507603	0.588003	0.521658	0.525994	0.503105	0.601769
TCGA-A6-5667	C	0.524564	0.582549	0.447463	0.471062	0.518528	0.676486	0.566334	0.488519	0.73703	0.380378	0.505171	0.553476	0.510823	0.595956	0.528815	0.560611	0.544932	0.596691
TCGA-A6-5659	A	0.508899	0.60364	0.440615	0.463022	0.508106	0.65115	0.519279	0.463708	0.679934	0.37848	0.486184	0.567396	0.518101	0.564103	0.52846	0.562766	0.506757	0.607309
TCGA-QG-A5YX	A	0.494012	0.563504	0.455462	0.471172	0.540026	0.672721	0.425742	0.506626	0.703314	0.354254	0.46895	0.472085	0.476888	0.569628	0.523793	0.549939	0.547094	0.561778
TCGA-A6-6650	A	0.507213	0.587313	0.450825	0.474922	0.525509	0.630917	0.502426	0.484822	0.722171	0.384236	0.484924	0.513998	0.486645	0.56387	0.536429	0.576748	0.532968	0.608191
TCGA-AA-A00N	D	0.529597	0.580047	0.478237	0.457513	0.528923	0.704182	0.600046	0.5051	0.647133	0.41028	0.542115	0.535769	0.50525	0.59336	0.528423	0.522596	0.531948	0.624639
TCGA-AA-A01K	C	0.521467	0.582934	0.467159	0.476392	0.522124	0.707685	0.569113	0.521866	0.663505	0.381693	0.50208	0.515933	0.516818	0.594161	0.530764	0.522882	0.53403	0.628434
TCGA-DM-A0XD	A	0.493895	0.54322	0.426536	0.410823	0.48198	0.673705	0.523225	0.475601	0.717684	0.358356	0.472394	0.452161	0.485403	0.569215	0.501457	0.500781	0.495367	0.585976
TCGA-AA-3712	C	0.529321	0.587698	0.470079	0.483862	0.536634	0.708107	0.581834	0.524148	0.704794	0.387622	0.511433	0.527716	0.518834	0.616745	0.520958	0.537327	0.510693	0.611029
TCGA-A6-6140	C	0.525502	0.583014	0.475134	0.494733	0.540248	0.652312	0.483178	0.517194	0.725336	0.394612	0.50959	0.506715	0.503107	0.594482	0.534556	0.561429	0.540166	0.589064
TCGA-AZ-6599	A	0.491221	0.57475	0.440371	0.447504	0.484681	0.638925	0.374452	0.468731	0.653662	0.378362	0.462433	0.497539	0.503696	0.610516	0.52076	0.544705	0.482579	0.586491
TCGA-CM-6163	C	0.514389	0.577965	0.47557	0.501756	0.552258	0.718749	0.531536	0.485816	0.688887	0.406426	0.505829	0.518312	0.504582	0.59674	0.513627	0.545774	0.48118	0.578471
TCGA-AA-3855	A	0.508975	0.574272	0.488486	0.470081	0.521264	0.70704	0.48192	0.526917	0.706643	0.385289	0.492608	0.508173	0.486264	0.585596	0.506659	0.531302	0.521909	0.622194
TCGA-AA-3941	A	0.502149	0.581781	0.48369	0.461319	0.532736	0.644065	0.444855	0.519707	0.705648	0.349996	0.479853	0.490458	0.525501	0.580022	0.509409	0.512545	0.540506	0.617144
TCGA-D5-6898	C	0.527659	0.578409	0.465427	0.470193	0.519127	0.702867	0.607691	0.505362	0.688908	0.386064	0.542187	0.549762	0.485796	0.609984	0.535721	0.559186	0.559514	0.562738
TCGA-AA-3655	D	0.519806	0.583392	0.458554	0.466956	0.532072	0.693151	0.562039	0.473992	0.729516	0.388163	0.532571	0.513204	0.49733	0.592127	0.528821	0.556586	0.500305	0.603855
TCGA-A6-5656	C	0.51498	0.57953	0.460939	0.469838	0.527234	0.658194	0.528418	0.476107	0.621585	0.400531	0.493239	0.558539	0.527197	0.549466	0.531549	0.559891	0.510456	0.608793
TCGA-G4-6302	B	0.548449	0.598213	0.485941	0.458338	0.523621	0.73536	0.657095	0.523048	0.585819	0.417357	0.532916	0.600782	0.52602	0.632956	0.542671	0.541654	0.51046	0.583142
TCGA-QG-A5YV	A	0.504706	0.574401	0.460486	0.466519	0.521749	0.67396	0.458212	0.484536	0.738101	0.355633	0.479427	0.511007	0.503325	0.595106	0.51544	0.53127	0.501585	0.606761
TCGA-DM-A280	D	0.507998	0.589985	0.457364	0.432895	0.512268	0.646042	0.532304	0.50569	0.697768	0.362643	0.491478	0.517793	0.501532	0.565842	0.514108	0.529743	0.542224	0.630147
TCGA-AD-6901	B	0.520865	0.569116	0.483385	0.480702	0.52596	0.717863	0.613095	0.4919	0.583904	0.416876	0.563556	0.547943	0.516162	0.635268	0.518741	0.530431	0.592247	0.566846
TCGA-A6-5662	C	0.502022	0.559607	0.451557	0.456592	0.49853	0.678546	0.547292	0.469028	0.642173	0.377125	0.486582	0.531984	0.510196	0.598348	0.506993	0.537711	0.521153	0.58025
TCGA-F4-6570	B	0.526475	0.576631	0.52825	0.505679	0.548375	0.772356	0.617016	0.533198	0.660207	0.418358	0.570227	0.523391	0.475345	0.643759	0.536536	0.533021	0.482421	0.594364
TCGA-A6-2684	C	0.539707	0.607035	0.492232	0.490101	0.54503	0.727976	0.631897	0.480523	0.687526	0.410857	0.563854	0.595563	0.538345	0.600018	0.534827	0.546214	0.543568	0.614661
TCGA-A6-A56B	C	0.515552	0.577891	0.434189	0.44332	0.474189	0.654214	0.567728	0.481779	0.688872	0.376626	0.475052	0.513247	0.500148	0.629401	0.508187	0.534002	0.469102	0.587646
TCGA-A6-2681	C	0.510947	0.560607	0.47475	0.46379	0.52391	0.704313	0.577709	0.504364	0.681539	0.38601	0.532466	0.521372	0.497376	0.626766	0.522253	0.531371	0.553185	0.56793
TCGA-AA-3975	C	0.50562	0.568036	0.473919	0.466893	0.515955	0.698129	0.513051	0.505422	0.653868	0.393069	0.493737	0.512988	0.509781	0.608786	0.534644	0.536944	0.508113	0.592664
TCGA-AY-4070	C	0.523161	0.562361	0.451979	0.475848	0.511646	0.697175	0.516812	0.511017	0.667917	0.387234	0.497185	0.517558	0.494838	0.610131	0.514577	0.527363	0.549142	0.612866
TCGA-CM-6171	D	0.527548	0.577483	0.493128	0.468171	0.511342	0.675026	0.544003	0.494727	0.668767	0.39919	0.53271	0.501753	0.484959	0.623822	0.519573	0.546204	0.495751	0.601619
TCGA-AA-3977	D	0.501814	0.57893	0.480663	0.471459	0.519082	0.732468	0.495338	0.484065	0.738989	0.381607	0.543914	0.497625	0.483386	0.555131	0.513927	0.516073	0.534571	0.610054
TCGA-D5-5539	B	0.518385	0.565388	0.458155	0.456243	0.518875	0.70713	0.579974	0.490313	0.650216	0.403898	0.532692	0.52732	0.517084	0.619344	0.506223	0.52	0.532758	0.584303
TCGA-AA-3972	A	0.4996	0.570104	0.462813	0.453821	0.516367	0.666968	0.512578	0.487126	0.700471	0.383555	0.493081	0.501682	0.496539	0.569263	0.517899	0.534398	0.501173	0.596086
TCGA-AA-A02Y	A	0.475631	0.568008	0.478738	0.471198	0.519697	0.725651	0.341337	0.513962	0.682998	0.377022	0.520203	0.447543	0.478367	0.571245	0.523658	0.539208	0.553294	0.612692
TCGA-AA-3555	B	0.537792	0.610726	0.487174	0.460553	0.512556	0.675588	0.550214	0.5091	0.754616	0.387369	0.553545	0.542558	0.510866	0.605786	0.526574	0.534942	0.557665	0.623438
TCGA-AZ-5403	C	0.492515	0.547029	0.443026	0.448192	0.503948	0.662222	0.542639	0.483814	0.703376	0.363875	0.4961	0.522209	0.481927	0.548685	0.508081	0.513821	0.557753	0.60091
TCGA-AA-3679	C	0.490626	0.557021	0.478211	0.462081	0.533117	0.681567	0.474988	0.495075	0.705155	0.370622	0.499458	0.483775	0.484935	0.563636	0.503265	0.518663	0.538109	0.59732
TCGA-AA-3844	A	0.486441	0.581767	0.479839	0.479606	0.519942	0.701402	0.448804	0.49415	0.753636	0.389172	0.510517	0.492045	0.474061	0.555693	0.517849	0.524053	0.501939	0.606063
TCGA-A6-3809	D	0.523262	0.594179	0.525723	0.51287	0.547958	0.749111	0.510935	0.497347	0.751691	0.431574	0.589313	0.522707	0.490148	0.520383	0.517231	0.527489	0.479777	0.662062
TCGA-F4-6805	B	0.536412	0.598959	0.485409	0.483921	0.54242	0.712649	0.63432	0.499345	0.677696	0.416361	0.55393	0.582996	0.525883	0.606365	0.513262	0.54163	0.536808	0.593513
TCGA-CM-4748	C	0.502177	0.549307	0.449823	0.447145	0.508569	0.688216	0.545611	0.490621	0.705386	0.355557	0.520296	0.505159	0.48813	0.595186	0.499081	0.50977	0.546245	0.558633
TCGA-AA-3685	C	0.483904	0.553429	0.481296	0.481912	0.507188	0.730046	0.452648	0.470563	0.759841	0.398139	0.552411	0.486489	0.46556	0.532927	0.502272	0.508376	0.512916	0.610866
TCGA-AA-A017	A	0.509332	0.573268	0.460835	0.469743	0.523123	0.647923	0.538225	0.505436	0.646327	0.385545	0.497051	0.496263	0.509435	0.6034	0.532579	0.544105	0.546708	0.574377
TCGA-F4-6569	B	0.543972	0.605313	0.50082	0.475259	0.54307	0.722125	0.658518	0.522206	0.644169	0.400765	0.537736	0.593484	0.518129	0.627229	0.529907	0.536696	0.533097	0.587197
TCGA-AZ-6603	C	0.517252	0.578895	0.470061	0.481866	0.528861	0.706023	0.549541	0.495457	0.694826	0.397808	0.523524	0.518611	0.502897	0.615754	0.527461	0.545688	0.532104	0.580729
TCGA-AA-3872	B	0.537438	0.580888	0.474063	0.4744	0.540621	0.723254	0.613836	0.524683	0.668374	0.41148	0.545948	0.553507	0.533155	0.6225	0.519762	0.509824	0.558382	0.590912
TCGA-CK-4948	C	0.521293	0.576301	0.443733	0.449937	0.505391	0.670878	0.584579	0.499297	0.723679	0.387075	0.487175	0.536115	0.50528	0.590907	0.507752	0.518724	0.535522	0.568601
TCGA-NH-A5IV	D	0.500223	0.585125	0.492246	0.479947	0.533613	0.71723	0.550611	0.497606	0.718191	0.382377	0.528528	0.502868	0.476865	0.619179	0.548328	0.525052	0.502794	0.60001
TCGA-AA-3852	D	0.515106	0.578169	0.483982	0.45718	0.517497	0.707173	0.548998	0.500591	0.707695	0.3793	0.521943	0.509341	0.494476	0.605986	0.512728	0.515226	0.522206	0.603
TCGA-G4-6321	D	0.510259	0.569395	0.504062	0.512049	0.570758	0.687841	0.44373	0.519781	0.508343	0.416013	0.530366	0.506852	0.480938	0.592799	0.527338	0.575873	0.561751	0.558598
TCGA-A6-2677	C	0.513143	0.587807	0.443615	0.462715	0.524264	0.636432	0.503878	0.475009	0.701385	0.373938	0.470794	0.574473	0.533096	0.577097	0.533687	0.547235	0.546883	0.574886
TCGA-AD-6548	B	0.51867	0.57444	0.494808	0.475371	0.529951	0.712383	0.584285	0.490335	0.725689	0.412217	0.561553	0.526973	0.489661	0.592843	0.508701	0.533143	0.543346	0.598035
TCGA-A6-6651	B	0.544509	0.608489	0.518925	0.508427	0.572407	0.754224	0.654063	0.53199	0.664537	0.431767	0.542963	0.573034	0.542707	0.637422	0.536824	0.551349	0.519494	0.564349
TCGA-G4-6625	C	0.513591	0.592947	0.526332	0.522325	0.573339	0.766708	0.529427	0.517546	0.689886	0.41482	0.543394	0.50209	0.491139	0.608074	0.516586	0.541385	0.532945	0.583967
TCGA-AA-3494	A	0.508964	0.579544	0.467582	0.467601	0.508028	0.662333	0.502278	0.503108	0.704406	0.374983	0.506216	0.494396	0.494338	0.587632	0.541168	0.545208	0.51136	0.591465
TCGA-AA-A01V	A	0.517583	0.590944	0.481728	0.483283	0.503434	0.688977	0.453163	0.519597	0.659444	0.400169	0.507345	0.495395	0.510033	0.618929	0.538624	0.539562	0.539072	0.612175
TCGA-AY-A8YK	A	0.503491	0.55394	0.441882	0.46009	0.518612	0.644655	0.484555	0.494251	0.697469	0.378364	0.458955	0.482104	0.490367	0.577631	0.544862	0.549924	0.544192	0.580231
TCGA-AA-3854	D	0.520651	0.591358	0.461349	0.446445	0.507968	0.682027	0.484386	0.499222	0.662361	0.38829	0.522909	0.513631	0.500449	0.579985	0.532974	0.54419	0.5083	0.574656
TCGA-AA-A00O	C	0.534876	0.595875	0.493492	0.488668	0.552257	0.686214	0.569182	0.537724	0.545188	0.393253	0.515318	0.54498	0.515205	0.638022	0.572491	0.532843	0.563271	0.546916
TCGA-AD-A5EJ	D	0.520368	0.575631	0.467906	0.451772	0.518322	0.633666	0.552229	0.507301	0.738555	0.361273	0.502675	0.505147	0.483395	0.60842	0.523089	0.527639	0.474434	0.627502
TCGA-AZ-5407	A	0.495103	0.584419	0.454391	0.467184	0.515515	0.675075	0.427251	0.478994	0.721325	0.359478	0.476986	0.497217	0.482791	0.565522	0.509962	0.528818	0.507094	0.597489
TCGA-AA-3684	D	0.527555	0.568588	0.493434	0.467463	0.512899	0.724715	0.612431	0.519487	0.645265	0.40564	0.508574	0.558185	0.503187	0.644463	0.524929	0.504848	0.587963	0.568765
TCGA-A6-6652	A	0.52381	0.57353	0.44392	0.454484	0.510133	0.629994	0.527038	0.471418	0.658439	0.391451	0.469975	0.508674	0.50257	0.63951	0.552116	0.554745	0.489826	0.588533
TCGA-A6-6653	D	0.540391	0.587595	0.488534	0.469602	0.52655	0.716877	0.559645	0.522319	0.71849	0.405248	0.537472	0.491965	0.49681	0.606011	0.534962	0.552267	0.534219	0.629642
TCGA-4T-AA8H	A	0.494235	0.568	0.432268	0.440599	0.512601	0.635399	0.441302	0.484243	0.65933	0.360519	0.444564	0.484503	0.504838	0.582761	0.517557	0.546734	0.517175	0.592577
TCGA-AU-3779	C	0.518511	0.572441	0.48778	0.503555	0.545454	0.710754	0.54535	0.484496	0.662506	0.413861	0.540304	0.504658	0.491053	0.592475	0.517127	0.535579	0.49413	0.588816
TCGA-QG-A5Z2	D	0.515813	0.589902	0.499739	0.498999	0.574893	0.73478	0.436082	0.507371	0.675559	0.409146	0.522392	0.498692	0.487944	0.597036	0.529381	0.546984	0.517963	0.596309
TCGA-AA-3673	C	0.509597	0.577107	0.474267	0.464954	0.514906	0.666693	0.514832	0.491358	0.697675	0.37416	0.500505	0.520968	0.516318	0.596243	0.500003	0.525912	0.529833	0.582139
TCGA-5M-AATE	A	0.498152	0.571832	0.438409	0.465763	0.520823	0.664273	0.498471	0.483292	0.712989	0.360081	0.449508	0.497167	0.502957	0.605833	0.518493	0.537868	0.494843	0.594626
TCGA-AA-3856	C	0.506653	0.571554	0.502193	0.492198	0.545875	0.752528	0.455343	0.51056	0.703142	0.396204	0.525756	0.510152	0.499262	0.593262	0.519902	0.526254	0.546008	0.569295
TCGA-AA-3516	D	0.523313	0.561328	0.509993	0.484259	0.526691	0.75411	0.517707	0.519386	0.712885	0.408706	0.55253	0.499777	0.489227	0.572675	0.494353	0.528438	0.507392	0.663095
TCGA-A6-2680	C	0.518281	0.569146	0.465013	0.468262	0.522957	0.705215	0.537708	0.510035	0.707636	0.385522	0.503949	0.50271	0.511792	0.603402	0.529388	0.539514	0.520133	0.580699
TCGA-AA-3939	C	0.496038	0.562585	0.481187	0.469516	0.527342	0.689139	0.489011	0.48778	0.678	0.373903	0.532602	0.52046	0.485292	0.524835	0.507031	0.530931	0.565194	0.653329
TCGA-AA-A01I	A	0.495244	0.572349	0.47913	0.474464	0.527566	0.678702	0.449627	0.463952	0.678309	0.397461	0.504275	0.498055	0.492354	0.554351	0.514243	0.536761	0.562647	0.637953
TCGA-AA-3549	D	0.516766	0.571049	0.471344	0.48685	0.516285	0.678882	0.5379	0.506229	0.68219	0.443982	0.548317	0.49901	0.486897	0.58639	0.5286	0.526289	0.546051	0.592714
TCGA-AY-6196	B	0.542703	0.602216	0.562598	0.563432	0.632536	0.783396	0.670433	0.571244	0.532599	0.51532	0.625634	0.576225	0.507595	0.638638	0.578165	0.541888	0.586464	0.561697
TCGA-F4-6459	B	0.528173	0.58123	0.461999	0.469916	0.524754	0.69657	0.628599	0.507904	0.62262	0.384803	0.502926	0.561026	0.51199	0.611486	0.528896	0.543223	0.643238	0.57657
TCGA-AA-A02K	A	0.486713	0.554192	0.427014	0.435504	0.490537	0.642501	0.471485	0.485419	0.68494	0.368697	0.461751	0.455627	0.465525	0.594517	0.511054	0.521122	0.512768	0.57201
TCGA-D5-6920	D	0.533666	0.587682	0.496911	0.491465	0.544198	0.669383	0.552563	0.516553	0.683389	0.429224	0.53579	0.524901	0.482865	0.605462	0.527323	0.561458	0.535433	0.616589
TCGA-AA-3556	D	0.521395	0.595459	0.485331	0.467666	0.527654	0.717616	0.492024	0.507267	0.698413	0.39908	0.556374	0.517816	0.514814	0.580546	0.508292	0.555164	0.513154	0.578988
TCGA-AA-3986	C	0.528012	0.60025	0.534212	0.516751	0.566219	0.731396	0.501549	0.523717	0.659556	0.428227	0.554049	0.526781	0.505693	0.5944	0.531831	0.540059	0.517949	0.626061
TCGA-AA-A01Z	A	0.489116	0.568644	0.419689	0.443104	0.494604	0.629734	0.479085	0.483931	0.691417	0.376507	0.480329	0.46168	0.482022	0.607873	0.53232	0.53796	0.535937	0.571402
TCGA-DM-A28M	A	0.475817	0.571323	0.436279	0.435606	0.503365	0.652427	0.431843	0.470195	0.716173	0.354011	0.460981	0.465102	0.486316	0.577918	0.510358	0.529277	0.535205	0.600977
TCGA-A6-5661	D	0.540069	0.597899	0.508118	0.509167	0.555556	0.718647	0.56355	0.510389	0.694011	0.433435	0.544035	0.552254	0.522364	0.591032	0.511944	0.557704	0.517287	0.632263
TCGA-AA-3688	A	0.500254	0.571288	0.460408	0.469547	0.529301	0.682935	0.462591	0.508949	0.718295	0.362297	0.494265	0.489266	0.502745	0.572846	0.528978	0.530294	0.523794	0.591075
TCGA-CM-6677	C	0.503914	0.565877	0.456252	0.460759	0.512714	0.676134	0.54357	0.479793	0.760276	0.359124	0.506103	0.499038	0.494302	0.60098	0.505581	0.522681	0.517272	0.586544
TCGA-A6-5660	C	0.507906	0.56276	0.444969	0.455337	0.505564	0.696591	0.539999	0.462455	0.686741	0.366986	0.494485	0.521864	0.511506	0.593055	0.512152	0.529788	0.525426	0.591947
TCGA-AA-3980	A	0.497295	0.555565	0.487509	0.493401	0.520102	0.734042	0.466399	0.482231	0.741346	0.386857	0.545592	0.501627	0.467984	0.574589	0.504239	0.518426	0.517071	0.576754
TCGA-AA-3511	C	0.510394	0.564716	0.456974	0.45848	0.514205	0.683034	0.581805	0.48905	0.647153	0.389885	0.500062	0.523551	0.493699	0.611895	0.522213	0.549945	0.539112	0.579372
TCGA-A6-6654	B	0.551858	0.591843	0.526118	0.521796	0.57538	0.762996	0.650147	0.517461	0.632378	0.450744	0.588392	0.569816	0.521858	0.639486	0.519818	0.53538	0.519365	0.580852
TCGA-G4-6304	A	0.483103	0.571788	0.473302	0.447623	0.501606	0.690312	0.411009	0.490569	0.696083	0.351159	0.514891	0.447883	0.481026	0.592144	0.515014	0.516298	0.506193	0.601644
TCGA-A6-2671	C	0.520667	0.580782	0.459722	0.464984	0.516977	0.707481	0.584365	0.486521	0.69883	0.393088	0.5288	0.527574	0.494238	0.629321	0.527665	0.53756	0.549244	0.570975
TCGA-AA-3548	A	0.487795	0.55912	0.463902	0.475726	0.522627	0.707263	0.489259	0.485542	0.709966	0.367533	0.501992	0.478816	0.480486	0.594027	0.494285	0.507314	0.558406	0.568998
TCGA-D5-6931	D	0.537592	0.596977	0.48398	0.477846	0.53578	0.72876	0.584111	0.510968	0.72229	0.400682	0.531517	0.53174	0.511263	0.610517	0.530631	0.53892	0.537631	0.618992
TCGA-A6-6141	A	0.521224	0.611076	0.496287	0.504843	0.557497	0.724018	0.52938	0.51207	0.652959	0.390976	0.502581	0.52331	0.513427	0.614534	0.531916	0.539814	0.545085	0.610271
TCGA-AA-3950	D	0.516392	0.585489	0.532839	0.505564	0.545882	0.750773	0.552786	0.518472	0.714661	0.439466	0.602673	0.509517	0.483066	0.557874	0.532079	0.515717	0.485673	0.658622
TCGA-AD-6964	B	0.513392	0.57704	0.522441	0.505541	0.55098	0.781551	0.596545	0.502669	0.686499	0.401566	0.569882	0.536174	0.470649	0.625975	0.515848	0.501992	0.521833	0.56543
TCGA-AZ-6606	A	0.513699	0.580237	0.447718	0.462815	0.520291	0.656884	0.469767	0.492307	0.69167	0.402622	0.497602	0.484922	0.496273	0.60102	0.512325	0.546985	0.517069	0.605982
TCGA-NH-A6GC	C	0.494316	0.556451	0.437698	0.443259	0.498228	0.653031	0.554231	0.463433	0.629487	0.366789	0.455104	0.538038	0.519429	0.605392	0.514101	0.510622	0.464662	0.555335
TCGA-3L-AA1B	C	0.528388	0.5891	0.467066	0.475039	0.53231	0.667017	0.545953	0.483907	0.642924	0.380056	0.464719	0.532605	0.523206	0.621144	0.537796	0.550956	0.513386	0.586839
TCGA-AA-3520	C	0.512877	0.592024	0.471663	0.474918	0.528596	0.716676	0.549471	0.49125	0.702925	0.384317	0.552114	0.517011	0.497585	0.573895	0.52142	0.527253	0.520086	0.606594
TCGA-AA-A01Q	A	0.503136	0.579501	0.475261	0.471141	0.506567	0.711187	0.441187	0.500705	0.733187	0.375253	0.534456	0.455075	0.476758	0.61441	0.532525	0.529601	0.492829	0.590021
TCGA-G4-6317	A	0.480776	0.569447	0.426742	0.446283	0.499165	0.626277	0.467887	0.480449	0.712227	0.339698	0.43546	0.480245	0.4991	0.601827	0.527624	0.54074	0.545	0.577046
TCGA-A6-2672	D	0.538961	0.589008	0.531835	0.509718	0.54261	0.746064	0.584609	0.52576	0.692993	0.473811	0.583377	0.52171	0.490685	0.602939	0.540983	0.541429	0.476002	0.646611
TCGA-AA-A00D	C	0.516125	0.58669	0.525485	0.516567	0.563025	0.764228	0.514075	0.511163	0.716902	0.4209	0.571886	0.504463	0.500374	0.584772	0.513356	0.523249	0.475502	0.586546
TCGA-AA-3489	B	0.535494	0.593634	0.541667	0.511739	0.607011	0.776584	0.63252	0.520772	0.653441	0.462456	0.58674	0.56616	0.505988	0.632586	0.541257	0.545452	0.590411	0.577836
TCGA-G4-6306	A	0.490969	0.566327	0.440776	0.471645	0.526055	0.68282	0.384094	0.516283	0.659007	0.381968	0.483799	0.463592	0.497726	0.558502	0.519075	0.539191	0.584537	0.589301
TCGA-AA-3949	D	0.504477	0.569781	0.546975	0.511819	0.552968	0.765036	0.516602	0.501092	0.719456	0.432471	0.602209	0.511944	0.459741	0.560506	0.507697	0.50731	0.494445	0.640731
TCGA-F4-6463	C	0.548764	0.615121	0.454746	0.473351	0.510219	0.670525	0.609702	0.499345	0.617601	0.386413	0.497386	0.595709	0.551857	0.622732	0.52609	0.537111	0.502444	0.604176
TCGA-A6-A566	B	0.54141	0.597904	0.508624	0.487348	0.53929	0.743214	0.651622	0.524687	0.649324	0.432674	0.558741	0.563551	0.495212	0.617989	0.538001	0.531526	0.568151	0.604929
TCGA-AA-3553	C	0.50665	0.551906	0.472771	0.477697	0.511648	0.717407	0.502164	0.484608	0.725276	0.377832	0.540447	0.526857	0.495421	0.551024	0.515933	0.52032	0.528557	0.587285
TCGA-AY-5543	A	0.493385	0.566508	0.474274	0.480048	0.531822	0.739435	0.448057	0.473432	0.674053	0.407537	0.543977	0.480204	0.478634	0.56673	0.518208	0.542361	0.532214	0.609783
TCGA-CM-4743	D	0.504642	0.548706	0.503143	0.471129	0.523227	0.75264	0.518205	0.506884	0.683403	0.4009	0.533338	0.472324	0.457093	0.560556	0.514742	0.528823	0.431494	0.615386
TCGA-AD-A5EK	C	0.492105	0.574258	0.448096	0.450515	0.493757	0.640535	0.490395	0.490256	0.705875	0.360449	0.462925	0.504533	0.499761	0.59265	0.539099	0.544444	0.47932	0.595997
TCGA-AY-4071	C	0.509958	0.560784	0.518571	0.50808	0.54797	0.720732	0.527165	0.511751	0.619749	0.422944	0.54028	0.495041	0.48214	0.59551	0.512547	0.546553	0.545449	0.59502
TCGA-AY-6197	D	0.526675	0.577137	0.487137	0.472029	0.528364	0.69511	0.513725	0.53203	0.705889	0.435611	0.528691	0.473307	0.480986	0.597551	0.520248	0.545596	0.551133	0.619922
TCGA-AA-3678	C	0.518822	0.574486	0.49018	0.48259	0.533053	0.70494	0.484074	0.516274	0.677604	0.403363	0.532852	0.522366	0.493272	0.569615	0.511753	0.539493	0.530661	0.59724
TCGA-5M-AATA	C	0.527471	0.575878	0.446966	0.474028	0.515289	0.670247	0.544259	0.500957	0.675651	0.398363	0.492359	0.510337	0.481619	0.605976	0.551843	0.540142	0.492601	0.6339
TCGA-AA-A022	D	0.520456	0.548508	0.537573	0.505087	0.530076	0.774912	0.51648	0.541096	0.61291	0.425728	0.549081	0.483684	0.491458	0.590705	0.503966	0.515705	0.475662	0.607957
TCGA-AA-3710	D	0.517447	0.553347	0.568423	0.52705	0.556375	0.782129	0.535095	0.519964	0.695921	0.45227	0.593474	0.502364	0.462711	0.556535	0.508988	0.527946	0.501485	0.629295
TCGA-AA-3860	C	0.515898	0.566811	0.49212	0.492379	0.539876	0.728137	0.552183	0.492544	0.702348	0.406362	0.541159	0.50655	0.48691	0.594135	0.508422	0.524848	0.50979	0.607752
TCGA-AZ-4616	D	0.499114	0.561753	0.462346	0.457037	0.50001	0.749111	0.517964	0.481342	0.721201	0.381985	0.521667	0.478462	0.500145	0.581814	0.507802	0.508712	0.497548	0.607173
TCGA-AM-5820	C	0.493484	0.565461	0.438534	0.433866	0.488739	0.662071	0.556621	0.453219	0.667139	0.362872	0.498099	0.519018	0.476885	0.585655	0.520684	0.547435	0.511922	0.615317
TCGA-CM-6167	B	0.531137	0.602056	0.478632	0.480006	0.549212	0.719433	0.646362	0.53315	0.582348	0.417473	0.515883	0.587072	0.528833	0.644427	0.532344	0.53352	0.532373	0.568555
TCGA-AA-A00E	D	0.514249	0.568299	0.523853	0.485609	0.550277	0.743411	0.517822	0.522113	0.714076	0.408393	0.551098	0.470582	0.47985	0.580667	0.510315	0.515204	0.531313	0.618506
TCGA-G4-6315	A	0.502078	0.588898	0.438384	0.464443	0.521503	0.628143	0.461125	0.49935	0.713399	0.350113	0.438764	0.504429	0.486125	0.595931	0.531895	0.555501	0.53615	0.583509
TCGA-AA-3947	C	0.481569	0.556018	0.482176	0.450023	0.489702	0.68321	0.461831	0.44812	0.731987	0.398301	0.552116	0.51604	0.469293	0.46985	0.474575	0.473673	0.483816	0.650325
TCGA-AA-3534	C	0.538732	0.604828	0.489739	0.470019	0.509759	0.648397	0.53302	0.503108	0.717048	0.382982	0.489395	0.563864	0.5318	0.594085	0.539011	0.536323	0.512311	0.634394
TCGA-CK-5914	C	0.511968	0.583669	0.476749	0.485807	0.519847	0.720189	0.508934	0.490647	0.753288	0.394664	0.539134	0.492255	0.495552	0.573921	0.518626	0.54395	0.503445	0.605736
TCGA-A6-4107	C	0.502548	0.569276	0.472559	0.463212	0.530227	0.696786	0.520261	0.483767	0.70642	0.372865	0.522072	0.511439	0.495826	0.571136	0.503947	0.502366	0.545698	0.617512
TCGA-CK-5912	C	0.513661	0.58136	0.45575	0.46936	0.520456	0.660674	0.492826	0.478705	0.685263	0.372832	0.477284	0.498396	0.523236	0.623113	0.540161	0.515733	0.504089	0.558358
TCGA-CM-4746	A	0.490486	0.541465	0.457952	0.448705	0.494731	0.655237	0.425493	0.496225	0.722534	0.351003	0.500221	0.476908	0.498619	0.574567	0.49923	0.512054	0.55281	0.587849
TCGA-D5-6540	D	0.534712	0.562576	0.49257	0.466356	0.50084	0.70952	0.58737	0.507797	0.739288	0.407486	0.550362	0.489553	0.470576	0.601214	0.517663	0.524332	0.444209	0.611511
TCGA-DM-A28K	A	0.491975	0.561718	0.428064	0.432062	0.491355	0.660403	0.475968	0.488062	0.704336	0.353894	0.484649	0.438447	0.467985	0.565807	0.522777	0.508174	0.493495	0.592394
TCGA-D5-7000	D	0.531633	0.587393	0.485033	0.462778	0.518432	0.685351	0.583559	0.493419	0.691327	0.407815	0.537837	0.519194	0.499078	0.602178	0.527165	0.533711	0.565514	0.623557
TCGA-AA-A029	D	0.510788	0.584779	0.436666	0.437065	0.487724	0.65024	0.45969	0.493737	0.688248	0.352005	0.473162	0.487626	0.486367	0.58077	0.525498	0.54902	0.5738	0.620134
TCGA-G4-6299	B	0.531048	0.563296	0.493252	0.49393	0.522197	0.731197	0.587564	0.509576	0.682141	0.388619	0.539826	0.532521	0.490512	0.600454	0.512119	0.531059	0.522019	0.605781
TCGA-CA-6716	C	0.513153	0.587157	0.461012	0.462326	0.511353	0.633938	0.558783	0.477371	0.591255	0.372928	0.461899	0.546293	0.524006	0.631996	0.531215	0.546136	0.499855	0.590943
TCGA-DM-A1D9	A	0.48397	0.578735	0.42316	0.439965	0.486489	0.640141	0.469252	0.448222	0.716564	0.353558	0.479118	0.485252	0.504358	0.585045	0.528193	0.535813	0.482536	0.59252
TCGA-D5-6930	D	0.52221	0.563838	0.499488	0.484442	0.551881	0.746943	0.575306	0.50962	0.755038	0.385757	0.556991	0.505077	0.485218	0.602353	0.499363	0.508618	0.528091	0.607643
TCGA-AA-3554	B	0.534107	0.585816	0.521631	0.493017	0.574299	0.726043	0.583915	0.534158	0.683137	0.429627	0.58125	0.529325	0.490779	0.591637	0.525784	0.535622	0.535926	0.606652
TCGA-A6-2675	B	0.526714	0.563839	0.479197	0.480468	0.543226	0.728513	0.598134	0.493775	0.597019	0.416403	0.55399	0.554431	0.515051	0.623667	0.524516	0.538821	0.574963	0.54839
TCGA-5M-AAT4	A	0.495101	0.562944	0.418121	0.436292	0.485252	0.635528	0.47462	0.467715	0.737168	0.354824	0.462969	0.477917	0.494552	0.602669	0.517492	0.542039	0.510489	0.577189
TCGA-AA-3970	C	0.501808	0.574229	0.47816	0.469893	0.52966	0.700272	0.463475	0.497285	0.683478	0.37348	0.521265	0.510134	0.481711	0.575929	0.512	0.532137	0.516615	0.605125
TCGA-A6-2682	D	0.507502	0.559245	0.475542	0.452268	0.503446	0.689265	0.545068	0.491589	0.695588	0.383276	0.514762	0.52803	0.477288	0.562117	0.509793	0.511301	0.588839	0.594341
TCGA-CK-5913	D	0.530682	0.566802	0.490702	0.472485	0.514884	0.724438	0.572665	0.498801	0.715917	0.426186	0.543226	0.507118	0.493429	0.606312	0.499958	0.52698	0.491995	0.631039
TCGA-D5-5537	C	0.51041	0.593444	0.462844	0.460648	0.529657	0.656337	0.545791	0.480184	0.644522	0.355821	0.465763	0.543185	0.518428	0.600667	0.519658	0.528257	0.540893	0.61299
TCGA-AA-A00Z	A	0.505009	0.565104	0.457075	0.448998	0.51104	0.67493	0.490096	0.483185	0.731842	0.363647	0.47364	0.493021	0.480557	0.575548	0.521612	0.534212	0.529229	0.571292
TCGA-DM-A1D0	A	0.491195	0.572335	0.436341	0.453171	0.512652	0.60814	0.440503	0.489233	0.706554	0.354601	0.443109	0.46891	0.514696	0.598961	0.530926	0.549438	0.525365	0.568033
TCGA-AY-A71X	A	0.495654	0.582428	0.426812	0.430657	0.500297	0.621933	0.409084	0.487948	0.630752	0.358296	0.450246	0.493623	0.514709	0.589564	0.515654	0.522614	0.544928	0.582914
TCGA-A6-4105	B	0.52396	0.580018	0.504304	0.498889	0.522369	0.733722	0.537265	0.50567	0.724533	0.427497	0.573776	0.52443	0.489196	0.575372	0.511225	0.534569	0.535618	0.626233
TCGA-A6-6649	D	0.542026	0.580297	0.495075	0.486938	0.546437	0.683984	0.590771	0.532142	0.639386	0.411019	0.505544	0.544108	0.504238	0.620476	0.520269	0.549434	0.548655	0.58542
TCGA-CK-5916	D	0.524222	0.613745	0.538037	0.503796	0.548485	0.74688	0.581222	0.523874	0.725271	0.408364	0.573842	0.536722	0.502506	0.608309	0.535124	0.537238	0.479885	0.606518
TCGA-A6-6782	C	0.52317	0.587953	0.490579	0.47915	0.531102	0.714769	0.58535	0.505536	0.678863	0.423319	0.544783	0.537972	0.505719	0.61452	0.537137	0.54589	0.612912	0.591377
TCGA-CM-4752	C	0.483917	0.549796	0.472893	0.473247	0.515583	0.737654	0.479317	0.470137	0.707931	0.371467	0.53193	0.47487	0.480159	0.572896	0.50996	0.502849	0.532656	0.578492
TCGA-CK-6751	D	0.522811	0.600672	0.458127	0.461865	0.517374	0.679561	0.558372	0.495754	0.732605	0.380864	0.515795	0.521992	0.495766	0.609372	0.528651	0.542804	0.557947	0.600035
TCGA-AZ-4315	A	0.485457	0.557884	0.469143	0.449276	0.511079	0.713866	0.507652	0.468621	0.768813	0.353087	0.528338	0.468437	0.454318	0.55445	0.506418	0.495056	0.52472	0.616348
TCGA-D5-6927	B	0.521727	0.570989	0.510336	0.478106	0.522632	0.718256	0.600751	0.503782	0.729616	0.407809	0.566105	0.516287	0.466718	0.595972	0.513727	0.532245	0.509458	0.609495
TCGA-AA-3867	C	0.521791	0.579689	0.467586	0.467255	0.529388	0.692539	0.579552	0.510671	0.641814	0.375584	0.490331	0.563211	0.529353	0.609924	0.549168	0.532021	0.561228	0.595934
TCGA-CA-6718	B	0.518637	0.588563	0.532129	0.509808	0.555894	0.792636	0.591592	0.497906	0.7754	0.411239	0.570829	0.505245	0.4854	0.613848	0.52088	0.522466	0.43351	0.597783
TCGA-CA-6715	C	0.512382	0.582941	0.436089	0.450934	0.511006	0.613288	0.506826	0.469145	0.712636	0.356487	0.460089	0.529352	0.513987	0.577654	0.52647	0.545948	0.541754	0.588661
TCGA-CM-6161	C	0.530231	0.5973	0.485782	0.489139	0.502313	0.69834	0.544728	0.482101	0.696295	0.384818	0.484019	0.560777	0.513587	0.605432	0.523425	0.540926	0.49761	0.619664
TCGA-AA-A00J	D	0.516665	0.575314	0.481269	0.46047	0.506405	0.678061	0.547958	0.503977	0.727251	0.379686	0.525368	0.503014	0.500861	0.587378	0.516066	0.523038	0.473505	0.635585
TCGA-CM-6166	C	0.502426	0.581204	0.420874	0.443876	0.492578	0.614933	0.500389	0.464446	0.72238	0.355278	0.449527	0.552475	0.508875	0.587056	0.523864	0.541758	0.505279	0.58461
TCGA-AZ-6601	D	0.519112	0.574201	0.499952	0.485996	0.544619	0.74658	0.576897	0.488245	0.738398	0.418656	0.565861	0.51187	0.483286	0.586543	0.516874	0.510302	0.534686	0.614629
TCGA-D5-6538	A	0.494936	0.570763	0.458111	0.453978	0.491264	0.597394	0.488206	0.490983	0.704781	0.353597	0.425944	0.510351	0.515523	0.613665	0.542812	0.538238	0.518547	0.583615
TCGA-AA-3864	D	0.49874	0.574354	0.460123	0.44807	0.502898	0.700101	0.513677	0.48488	0.747183	0.361437	0.528013	0.50692	0.485856	0.569297	0.510571	0.51015	0.526813	0.635468
TCGA-AA-A00U	C	0.509428	0.583119	0.446435	0.474666	0.509712	0.665907	0.493976	0.491473	0.71442	0.383593	0.494161	0.491557	0.500252	0.618141	0.524155	0.542596	0.506737	0.59508
TCGA-A6-2678	C	0.513647	0.594981	0.484486	0.48302	0.534002	0.700971	0.520434	0.490838	0.706624	0.383147	0.546208	0.524385	0.49295	0.565211	0.516894	0.558337	0.533214	0.582022
TCGA-CM-5341	C	0.465048	0.532859	0.490129	0.457583	0.504052	0.733636	0.461614	0.459861	0.676139	0.371902	0.554375	0.500191	0.454948	0.497436	0.481294	0.473858	0.571742	0.598456
TCGA-G4-6320	A	0.502309	0.567314	0.45339	0.453806	0.521262	0.654141	0.426373	0.505665	0.690716	0.353955	0.453166	0.460017	0.499844	0.595516	0.518756	0.531235	0.517442	0.605307
TCGA-G4-6298	C	0.514924	0.583611	0.43826	0.458854	0.496774	0.615542	0.568566	0.486382	0.68522	0.370276	0.486196	0.520102	0.510027	0.604351	0.528666	0.54306	0.488082	0.588826
TCGA-CA-5255	A	0.495352	0.565397	0.447734	0.424093	0.497661	0.651118	0.448292	0.49763	0.647928	0.353538	0.479304	0.469618	0.481884	0.564384	0.502361	0.533113	0.539441	0.644925
TCGA-T9-A92H	A	0.484975	0.556724	0.436183	0.44784	0.508124	0.686404	0.469371	0.476981	0.729556	0.367847	0.464705	0.477175	0.481363	0.572856	0.509231	0.544462	0.536294	0.605541
TCGA-AA-3818	C	0.507793	0.58963	0.46831	0.464838	0.517991	0.69663	0.484153	0.494061	0.681776	0.375007	0.508503	0.507946	0.504667	0.573317	0.522869	0.548166	0.539637	0.639903
TCGA-AA-A03F	A	0.506644	0.560438	0.464955	0.453607	0.531528	0.671291	0.47967	0.524847	0.615396	0.378669	0.477981	0.471568	0.477466	0.637133	0.52034	0.525566	0.53597	0.552066
TCGA-A6-5657	B	0.54582	0.601436	0.460646	0.492215	0.581397	0.702826	0.615963	0.516184	0.702288	0.418707	0.534433	0.563097	0.527334	0.616106	0.535395	0.56033	0.509178	0.602595
TCGA-DM-A1D6	A	0.487418	0.573805	0.405078	0.431292	0.489691	0.611665	0.42351	0.457231	0.731429	0.344565	0.43888	0.474035	0.487753	0.583776	0.51483	0.517544	0.478185	0.575665
TCGA-CA-6717	B	0.536565	0.609294	0.516592	0.503419	0.579429	0.733032	0.601668	0.511066	0.681732	0.395135	0.545463	0.574574	0.510574	0.6082	0.521678	0.537859	0.549198	0.582116
TCGA-AA-3821	D	0.513495	0.571066	0.471611	0.447796	0.492659	0.709124	0.553095	0.487922	0.714825	0.382729	0.520304	0.50038	0.474596	0.584258	0.511662	0.512208	0.52293	0.649947
TCGA-AA-3973	C	0.508248	0.57516	0.453347	0.455394	0.496737	0.679697	0.537139	0.456793	0.630651	0.373968	0.483812	0.529192	0.519461	0.626517	0.519151	0.529173	0.537129	0.581371
TCGA-AA-3526	C	0.498312	0.571219	0.488032	0.474114	0.507773	0.742998	0.491706	0.483896	0.736888	0.384049	0.55305	0.507793	0.472319	0.534159	0.498073	0.516048	0.529901	0.596121
TCGA-D5-6535	C	0.527927	0.585826	0.471738	0.496349	0.548879	0.748096	0.541708	0.504078	0.668274	0.418115	0.547958	0.514792	0.494241	0.609039	0.538533	0.561385	0.53724	0.597003
TCGA-DM-A1D4	A	0.478716	0.556476	0.441539	0.456504	0.49935	0.649214	0.400084	0.458571	0.704015	0.365903	0.483429	0.437711	0.467295	0.579595	0.521523	0.534427	0.531356	0.598632
TCGA-D5-6932	C	0.511725	0.570899	0.470547	0.470683	0.51281	0.681047	0.574497	0.484684	0.657496	0.401627	0.518198	0.512974	0.50018	0.619815	0.540492	0.541201	0.541027	0.593
TCGA-A6-3810	C	0.532509	0.591007	0.498827	0.504592	0.545245	0.733885	0.599302	0.493171	0.615666	0.437401	0.567636	0.578914	0.530063	0.589352	0.527616	0.562828	0.505221	0.613932
TCGA-NH-A50T	A	0.50101	0.562618	0.41711	0.431049	0.483877	0.654293	0.46943	0.478195	0.762501	0.341978	0.451439	0.473686	0.490565	0.587522	0.508987	0.521579	0.531911	0.612479
TCGA-AA-A01C	C	0.50271	0.564527	0.441422	0.444868	0.500002	0.68684	0.546178	0.488694	0.731528	0.354448	0.47599	0.506474	0.507043	0.602469	0.511261	0.512564	0.546363	0.585145
TCGA-DM-A1DB	A	0.478295	0.578705	0.444617	0.478224	0.522111	0.672385	0.391297	0.477246	0.76846	0.34545	0.485959	0.455812	0.471538	0.551609	0.52137	0.531503	0.518653	0.586084
TCGA-A6-A565	B	0.536597	0.588886	0.545712	0.551958	0.608755	0.734806	0.598867	0.535851	0.624879	0.449902	0.540822	0.529478	0.492458	0.620148	0.536944	0.565588	0.531547	0.592053
TCGA-NH-A6GA	C	0.520721	0.578671	0.444248	0.456874	0.504724	0.664299	0.527684	0.482588	0.712779	0.382633	0.472579	0.508781	0.532169	0.615913	0.525021	0.540651	0.467501	0.594275
TCGA-AA-3530	A	0.506591	0.587748	0.48148	0.480875	0.541744	0.706092	0.460309	0.479449	0.669518	0.379037	0.489151	0.520161	0.497175	0.58202	0.517806	0.548951	0.501289	0.648695
TCGA-AA-3532	C	0.512813	0.559557	0.513677	0.498005	0.553763	0.768125	0.535677	0.501807	0.721599	0.402626	0.548604	0.505175	0.487012	0.581313	0.506734	0.515382	0.550387	0.584297
TCGA-D5-6924	B	0.530618	0.589636	0.493961	0.481704	0.538224	0.728549	0.621782	0.489614	0.714278	0.408178	0.542716	0.548806	0.497302	0.604877	0.535919	0.548861	0.52807	0.587143
TCGA-AA-3519	A	0.499106	0.574919	0.480271	0.471195	0.530192	0.679645	0.46943	0.505486	0.746655	0.389155	0.514155	0.482896	0.478942	0.558845	0.517617	0.531501	0.517058	0.618284
TCGA-G4-6294	A	0.501816	0.567113	0.465943	0.469519	0.501494	0.683365	0.478099	0.466556	0.694024	0.384467	0.467223	0.477733	0.497431	0.604108	0.519051	0.540734	0.514746	0.610263
TCGA-AA-3994	D	0.515427	0.576823	0.476217	0.430283	0.483462	0.718336	0.525403	0.504388	0.653826	0.375775	0.520997	0.499626	0.502612	0.581257	0.50052	0.529022	0.502882	0.620904
TCGA-AA-3681	D	0.52781	0.600732	0.501051	0.486911	0.540626	0.705749	0.524555	0.505767	0.720785	0.403664	0.554184	0.501336	0.498306	0.575005	0.518382	0.537228	0.531672	0.608715
TCGA-AA-3833	D	0.531078	0.575161	0.525071	0.491231	0.544674	0.724651	0.587501	0.527587	0.648538	0.395657	0.545589	0.536812	0.503356	0.585244	0.506801	0.532969	0.539419	0.626912
TCGA-A6-A5ZU	C	0.531482	0.592444	0.498552	0.486689	0.558975	0.71604	0.588618	0.519197	0.620262	0.387431	0.532645	0.546933	0.527569	0.624731	0.533164	0.545341	0.471751	0.589264
TCGA-AD-6963	A	0.498899	0.561727	0.482759	0.481658	0.522268	0.740372	0.476682	0.48846	0.745079	0.405194	0.521443	0.479482	0.474427	0.579254	0.522745	0.537387	0.519833	0.590548
TCGA-AA-3529	C	0.514688	0.571646	0.455234	0.443936	0.488525	0.672666	0.514317	0.49053	0.702318	0.359308	0.466078	0.530004	0.502562	0.580608	0.515577	0.526247	0.564504	0.62178
TCGA-AA-3858	C	0.509015	0.557988	0.456651	0.460985	0.521583	0.697416	0.506367	0.496087	0.727862	0.360756	0.506005	0.496014	0.48492	0.606666	0.517299	0.531319	0.511254	0.574557
TCGA-AA-3664	D	0.523078	0.58611	0.45435	0.468917	0.522653	0.691715	0.509625	0.508466	0.745823	0.388952	0.525424	0.500485	0.496205	0.575404	0.514128	0.537061	0.498429	0.660407
TCGA-AA-3560	A	0.500005	0.549234	0.474014	0.469987	0.523729	0.710156	0.465687	0.484658	0.723706	0.376125	0.507471	0.49286	0.475475	0.538678	0.494872	0.514031	0.578493	0.558683
TCGA-AA-3815	D	0.519136	0.592884	0.536469	0.518519	0.55234	0.743871	0.490079	0.518422	0.72279	0.421016	0.581291	0.474085	0.480811	0.587203	0.520482	0.530141	0.50278	0.612745
TCGA-DM-A28C	A	0.50611	0.585324	0.441402	0.45515	0.516975	0.628958	0.473397	0.473681	0.634895	0.354346	0.450629	0.511355	0.513364	0.630353	0.538526	0.559391	0.499321	0.569703
TCGA-F4-6854	C	0.514397	0.583067	0.467527	0.476598	0.518317	0.682932	0.563885	0.505391	0.72568	0.394069	0.523675	0.519715	0.502699	0.609677	0.535378	0.548161	0.538279	0.604589
TCGA-AA-A03J	A	0.507404	0.555848	0.484212	0.47434	0.500683	0.728863	0.520718	0.505651	0.652672	0.39395	0.508433	0.482739	0.489448	0.609218	0.518051	0.519514	0.532646	0.564694
TCGA-G4-6293	C	0.534278	0.593704	0.510295	0.501436	0.548425	0.709046	0.525132	0.530215	0.621383	0.414156	0.531921	0.52029	0.522754	0.609087	0.534273	0.550326	0.521802	0.613563
TCGA-AA-A00F	C	0.514819	0.565164	0.450653	0.461525	0.514751	0.65684	0.557422	0.498007	0.706502	0.402585	0.503874	0.511391	0.507872	0.604249	0.516287	0.523155	0.534909	0.60184
TCGA-AA-A01X	A	0.512759	0.575492	0.455248	0.443399	0.507401	0.668137	0.546382	0.489122	0.65521	0.356403	0.457617	0.522306	0.520942	0.624242	0.518168	0.510398	0.504755	0.577284
TCGA-AA-3521	C	0.523279	0.583832	0.486778	0.484917	0.535951	0.70328	0.536426	0.510499	0.643669	0.391764	0.510871	0.52305	0.512899	0.612902	0.528906	0.555339	0.526611	0.60815
TCGA-AA-A010	D	0.515426	0.606051	0.469789	0.473793	0.516858	0.706718	0.490596	0.488212	0.739863	0.36708	0.522715	0.506092	0.498917	0.596283	0.526087	0.515315	0.510889	0.60809
TCGA-AA-3831	C	0.516392	0.591566	0.49181	0.470259	0.534406	0.684555	0.503436	0.509209	0.710054	0.380272	0.514454	0.498254	0.48509	0.585672	0.535033	0.542543	0.522614	0.638828
TCGA-AY-A69D	C	0.536999	0.603535	0.447128	0.473599	0.509691	0.665502	0.526466	0.488488	0.724433	0.397376	0.491592	0.506225	0.515221	0.616574	0.52376	0.566376	0.522731	0.632525
TCGA-D5-5541	C	0.511892	0.576508	0.466162	0.477215	0.52204	0.72164	0.533068	0.487746	0.725055	0.378775	0.542137	0.539415	0.504785	0.590471	0.522678	0.545374	0.526873	0.583447
TCGA-A6-2685	B	0.509719	0.567735	0.487085	0.465834	0.534684	0.727326	0.607813	0.509936	0.629953	0.406472	0.516685	0.553807	0.509323	0.597793	0.519068	0.526177	0.602128	0.551879
TCGA-F4-6856	D	0.51338	0.580361	0.47051	0.459679	0.514743	0.684739	0.535896	0.487687	0.697004	0.354416	0.519466	0.497133	0.480557	0.602693	0.514243	0.528387	0.529739	0.589791
TCGA-AA-3666	C	0.500357	0.581848	0.492339	0.4969	0.542913	0.717794	0.481738	0.510066	0.73707	0.408416	0.543143	0.475996	0.48492	0.564848	0.512271	0.524734	0.512302	0.608612
TCGA-G4-6307	A	0.480213	0.567751	0.428553	0.435882	0.50448	0.614249	0.420357	0.489878	0.729753	0.330199	0.42238	0.466102	0.489574	0.593802	0.530815	0.530654	0.527451	0.56668
TCGA-QG-A5YW	A	0.504313	0.563845	0.474287	0.475381	0.525983	0.722523	0.519761	0.504861	0.654317	0.383412	0.529572	0.492179	0.487669	0.597529	0.527676	0.535795	0.523028	0.560503
TCGA-AA-3680	C	0.513248	0.598337	0.478384	0.482754	0.536017	0.68681	0.474996	0.504621	0.630169	0.393215	0.502329	0.52967	0.514685	0.602263	0.528105	0.544244	0.514589	0.593309
TCGA-AA-3851	D	0.500448	0.556118	0.481441	0.488637	0.544332	0.711718	0.492628	0.49067	0.697828	0.378471	0.535907	0.492313	0.490275	0.569616	0.487609	0.505695	0.566937	0.602491
TCGA-AA-3542	A	0.464673	0.522348	0.433853	0.43111	0.471739	0.649251	0.410837	0.495413	0.740016	0.343487	0.475175	0.43769	0.459778	0.554683	0.491973	0.481713	0.554154	0.570064
TCGA-DM-A0XF	C	0.496175	0.558466	0.434593	0.43673	0.47607	0.685837	0.484877	0.459514	0.759053	0.354224	0.491054	0.508303	0.478446	0.548788	0.506524	0.522092	0.516302	0.614246
TCGA-A6-3808	B	0.522693	0.597668	0.487573	0.469188	0.518586	0.732204	0.569888	0.50403	0.666259	0.404588	0.551651	0.558225	0.510545	0.574117	0.509541	0.526737	0.553473	0.636369
TCGA-CM-6676	C	0.514185	0.578923	0.421522	0.445317	0.490288	0.634039	0.540828	0.483525	0.683092	0.354896	0.457598	0.547637	0.498845	0.597922	0.533021	0.550751	0.529334	0.580582
TCGA-AA-3982	C	0.499713	0.582713	0.488735	0.501019	0.543288	0.728412	0.477016	0.514689	0.707338	0.379009	0.532238	0.506806	0.49147	0.572504	0.50728	0.543475	0.562316	0.600032
TCGA-CM-4744	A	0.489979	0.581866	0.483195	0.477234	0.513934	0.731907	0.413245	0.515482	0.749011	0.368905	0.519144	0.463955	0.484603	0.556711	0.494364	0.511679	0.508518	0.613908
TCGA-CA-5256	A	0.485713	0.560091	0.458733	0.450459	0.490814	0.692822	0.435162	0.455027	0.737635	0.326686	0.47712	0.530541	0.478898	0.519986	0.501549	0.499896	0.513081	0.616639
TCGA-AA-3875	D	0.510044	0.58228	0.495853	0.473329	0.534653	0.702052	0.49492	0.498929	0.702899	0.375595	0.526403	0.520273	0.492283	0.562114	0.501657	0.527089	0.531236	0.611249
TCGA-AD-6890	C	0.504837	0.571761	0.446053	0.452947	0.504102	0.667995	0.529699	0.487877	0.736763	0.372644	0.499277	0.48096	0.475724	0.595893	0.51621	0.523576	0.533812	0.609723
TCGA-AA-3667	A	0.515364	0.556178	0.47309	0.462546	0.502546	0.694841	0.521057	0.50025	0.681627	0.388723	0.501155	0.496464	0.504768	0.631593	0.518396	0.521577	0.532731	0.570809
TCGA-DM-A28E	A	0.492451	0.565858	0.451279	0.472126	0.53101	0.629239	0.419036	0.492953	0.690383	0.372356	0.476486	0.46781	0.49534	0.593983	0.537764	0.551511	0.515304	0.592337
TCGA-CA-5254	D	0.518837	0.580568	0.46099	0.464681	0.530339	0.675366	0.543624	0.499331	0.656156	0.369541	0.480797	0.551686	0.510108	0.596488	0.524796	0.541993	0.484212	0.616871
TCGA-DM-A28G	A	0.508471	0.587762	0.441211	0.452228	0.502945	0.643923	0.475467	0.459966	0.649025	0.367616	0.444928	0.53559	0.512151	0.594756	0.524506	0.535903	0.5182	0.607634
TCGA-AZ-4323	B	0.521888	0.601614	0.545453	0.564254	0.643798	0.779889	0.586505	0.55457	0.684547	0.4125	0.51977	0.559678	0.517089	0.652183	0.529786	0.515008	0.46019	0.60317
TCGA-AA-3984	D	0.532908	0.595017	0.491689	0.496396	0.534515	0.679146	0.536431	0.509958	0.734861	0.44876	0.554164	0.517655	0.504227	0.59364	0.531678	0.542505	0.510245	0.632096
TCGA-CM-6168	B	0.53908	0.593049	0.510494	0.494093	0.552747	0.73265	0.65309	0.518185	0.664012	0.414812	0.561228	0.567032	0.512214	0.61394	0.52544	0.54891	0.57035	0.619329
TCGA-CK-4947	C	0.526368	0.594957	0.497885	0.500442	0.555381	0.71961	0.552161	0.513058	0.699733	0.406895	0.537352	0.51896	0.499038	0.591061	0.528992	0.56085	0.546281	0.613932
TCGA-A6-2686	D	0.507678	0.543024	0.546846	0.524382	0.558169	0.741776	0.489098	0.55778	0.677867	0.417495	0.561624	0.486359	0.470463	0.56538	0.507496	0.522664	0.560091	0.592962
TCGA-AZ-4615	D	0.515396	0.58006	0.519767	0.498927	0.537374	0.777044	0.546521	0.510359	0.706602	0.396907	0.557143	0.509157	0.490179	0.565385	0.519255	0.527072	0.495529	0.642503
TCGA-F4-6461	C	0.537109	0.615745	0.505097	0.48749	0.587944	0.720515	0.61249	0.536462	0.630018	0.406691	0.519535	0.56276	0.534044	0.665817	0.532758	0.566243	0.505277	0.595948
TCGA-AA-3866	C	0.523905	0.596439	0.52342	0.512948	0.565218	0.768618	0.565993	0.507524	0.74968	0.422619	0.578931	0.525346	0.50634	0.590293	0.506854	0.536128	0.565397	0.581706
TCGA-CK-4951	D	0.523927	0.578269	0.523048	0.494843	0.540324	0.73726	0.56606	0.494287	0.68596	0.412189	0.577107	0.497327	0.4869	0.563153	0.503292	0.513574	0.512895	0.612273
TCGA-G4-6588	D	0.53056	0.578124	0.497441	0.468748	0.51424	0.676391	0.559686	0.521516	0.758958	0.394608	0.539418	0.483854	0.487945	0.601481	0.525811	0.527271	0.488465	0.616632
TCGA-D5-5540	A	0.473658	0.555667	0.432698	0.435831	0.453018	0.653246	0.435096	0.424353	0.781757	0.336657	0.519712	0.511525	0.464253	0.496021	0.480081	0.493068	0.482004	0.613768
TCGA-AA-3544	C	0.500702	0.561022	0.508673	0.485947	0.537118	0.751508	0.480297	0.510372	0.715368	0.405365	0.566439	0.477249	0.498898	0.567125	0.494841	0.501615	0.500965	0.592292
TCGA-AD-6889	D	0.513409	0.557421	0.472422	0.458938	0.492175	0.670886	0.514174	0.479874	0.701009	0.388165	0.51743	0.477422	0.474315	0.573261	0.519716	0.530522	0.483921	0.629925
TCGA-D5-6923	B	0.54623	0.577574	0.445396	0.464082	0.510571	0.672826	0.61909	0.481519	0.713908	0.424938	0.519019	0.555304	0.517519	0.619044	0.53084	0.541203	0.520248	0.591466
TCGA-AY-6386	D	0.524202	0.606459	0.478055	0.475496	0.53771	0.688404	0.524359	0.508539	0.690805	0.385999	0.529487	0.495075	0.485317	0.591429	0.539845	0.565481	0.563148	0.60635
TCGA-AA-3552	C	0.511381	0.57395	0.4883	0.493495	0.544018	0.734384	0.49497	0.505202	0.662319	0.391615	0.52912	0.480733	0.494624	0.624857	0.525911	0.52529	0.551746	0.561947
TCGA-AA-3952	C	0.483389	0.55084	0.462864	0.433192	0.5053	0.676233	0.545154	0.482098	0.690753	0.375351	0.49017	0.484704	0.469503	0.566081	0.494173	0.493413	0.548992	0.565998
TCGA-AA-A024	A	0.512702	0.581839	0.451112	0.456245	0.510303	0.670349	0.471178	0.488632	0.575824	0.375577	0.493009	0.518869	0.507853	0.601859	0.525084	0.552162	0.549686	0.589152
TCGA-NH-A6GB	C	0.516961	0.579479	0.46717	0.467027	0.514401	0.710392	0.503611	0.496921	0.73133	0.399093	0.507577	0.504053	0.487842	0.568412	0.531743	0.53808	0.476338	0.607961
TCGA-AA-A00K	D	0.508455	0.574029	0.463886	0.457014	0.511856	0.661064	0.518615	0.50714	0.712924	0.368854	0.489536	0.476723	0.479887	0.58949	0.52568	0.525923	0.582305	0.614416
TCGA-D5-6530	D	0.5215	0.582055	0.513238	0.490399	0.54359	0.729009	0.501482	0.495728	0.669664	0.414393	0.577912	0.492105	0.492955	0.625948	0.518366	0.547688	0.51436	0.611732
TCGA-AA-3841	C	0.516384	0.550637	0.48463	0.475796	0.52955	0.71082	0.547974	0.506926	0.695482	0.400407	0.504449	0.508354	0.499648	0.630014	0.514798	0.505969	0.552721	0.576133
TCGA-AA-3713	D	0.517568	0.570312	0.513206	0.494417	0.547797	0.720119	0.534778	0.528792	0.719557	0.421677	0.552885	0.505735	0.48741	0.597817	0.522472	0.538936	0.511514	0.608814
TCGA-DM-A1D7	A	0.493937	0.566428	0.451024	0.465315	0.518458	0.666452	0.458108	0.483205	0.694917	0.380451	0.47021	0.48541	0.483347	0.588327	0.517901	0.533682	0.513402	0.59942
TCGA-AA-3509	C	0.50528	0.577204	0.469727	0.471989	0.520703	0.708245	0.471731	0.490511	0.714703	0.386434	0.525243	0.522911	0.494011	0.547682	0.513053	0.509326	0.543468	0.614851
TCGA-AA-3675	C	0.509536	0.579714	0.471071	0.458075	0.521526	0.686306	0.510295	0.485276	0.684269	0.379811	0.523768	0.509148	0.49744	0.590573	0.511413	0.522259	0.523222	0.605141
TCGA-AD-6888	A	0.492244	0.555349	0.448017	0.448615	0.521217	0.658811	0.413206	0.483293	0.666527	0.347848	0.466269	0.478404	0.483031	0.566598	0.517664	0.538782	0.549535	0.587705
TCGA-G4-6309	D	0.498429	0.551496	0.463332	0.455561	0.509443	0.673768	0.511682	0.494389	0.772243	0.372622	0.489333	0.46568	0.471984	0.578814	0.503286	0.509609	0.539896	0.6174
TCGA-F4-6806	C	0.516172	0.583503	0.473173	0.470057	0.539573	0.710027	0.530216	0.486849	0.623874	0.396356	0.518264	0.541314	0.506363	0.604939	0.514696	0.536141	0.54464	0.608413
TCGA-AA-3518	D	0.507726	0.568271	0.505709	0.472423	0.523926	0.75081	0.505839	0.513263	0.72395	0.3918	0.54964	0.467111	0.469336	0.577528	0.514454	0.50879	0.504564	0.610466
TCGA-NH-A8F7	A	0.490725	0.572633	0.436188	0.456909	0.513783	0.619963	0.436897	0.495036	0.710355	0.353035	0.437445	0.476772	0.486651	0.592217	0.536447	0.546955	0.522763	0.564173
TCGA-AA-3531	A	0.506386	0.569294	0.463905	0.45452	0.509215	0.680266	0.495921	0.504737	0.722765	0.3536	0.472303	0.495979	0.490619	0.618617	0.538568	0.539288	0.534369	0.581108
TCGA-AA-A00L	A	0.50666	0.580345	0.452362	0.473699	0.529892	0.637791	0.477621	0.501726	0.704274	0.387752	0.482074	0.480037	0.491781	0.602229	0.553206	0.55264	0.518399	0.588269
TCGA-AA-3514	A	0.523127	0.571716	0.457567	0.442466	0.484027	0.703408	0.563641	0.516454	0.678234	0.353292	0.463932	0.524848	0.511045	0.652587	0.525034	0.509817	0.5351	0.58717
TCGA-CM-6172	C	0.520934	0.57522	0.461252	0.462359	0.537527	0.687768	0.549193	0.488209	0.681364	0.37369	0.483582	0.520399	0.500152	0.611129	0.51484	0.536315	0.521275	0.575205
TCGA-AA-3968	C	0.514495	0.584629	0.477415	0.47631	0.527397	0.703313	0.516734	0.502407	0.75097	0.381112	0.50672	0.514037	0.511519	0.593666	0.505894	0.521244	0.500346	0.594509
TCGA-AA-3850	C	0.522174	0.588779	0.512879	0.486569	0.553948	0.720098	0.534675	0.514558	0.673508	0.413987	0.545632	0.502171	0.48668	0.585162	0.527415	0.542433	0.560494	0.621971
TCGA-CK-4952	D	0.51938	0.586744	0.449952	0.443779	0.488099	0.66172	0.500618	0.518162	0.786924	0.379117	0.509701	0.48503	0.494301	0.580863	0.520803	0.540126	0.490835	0.613589
TCGA-5M-AAT5	C	0.504842	0.579193	0.417411	0.459976	0.497213	0.657859	0.452006	0.485267	0.729601	0.357167	0.46258	0.500431	0.484035	0.565083	0.518612	0.542604	0.518105	0.625573
TCGA-AA-A01R	D	0.508481	0.563679	0.512241	0.500905	0.514459	0.781621	0.501861	0.508358	0.733081	0.413644	0.552393	0.452564	0.486451	0.603837	0.51298	0.511938	0.470695	0.561187
TCGA-CM-5862	C	0.494705	0.550936	0.443151	0.443938	0.480206	0.619539	0.47994	0.476598	0.688532	0.359599	0.478755	0.502047	0.524026	0.589497	0.52014	0.518058	0.484664	0.575918
TCGA-AA-3715	B	0.547111	0.563804	0.54384	0.507702	0.542143	0.757358	0.625744	0.529934	0.682871	0.456308	0.588318	0.536327	0.486187	0.632766	0.523084	0.529376	0.510652	0.638182
TCGA-AA-3496	C	0.523425	0.565628	0.501686	0.489756	0.535906	0.745129	0.571155	0.498195	0.653486	0.404628	0.532718	0.523667	0.497796	0.639187	0.558851	0.526388	0.499426	0.564104
TCGA-AA-A02H	C	0.513908	0.575476	0.458203	0.473804	0.523516	0.658938	0.521035	0.508278	0.647173	0.368128	0.475667	0.515489	0.521005	0.610823	0.524999	0.545662	0.507844	0.598202
TCGA-5M-AAT6	B	0.527849	0.581235	0.504485	0.493479	0.539314	0.764259	0.583723	0.513925	0.731063	0.41305	0.558093	0.51329	0.484056	0.594814	0.528363	0.503653	0.489308	0.657444
TCGA-A6-6138	C	0.530279	0.589964	0.5325	0.524991	0.554076	0.767748	0.573432	0.503113	0.681972	0.451466	0.580852	0.528263	0.499193	0.611507	0.536685	0.562741	0.527967	0.595058
TCGA-D5-6541	C	0.508015	0.574656	0.488801	0.475932	0.545432	0.762057	0.587013	0.473366	0.582638	0.411463	0.557395	0.53348	0.500966	0.619374	0.505571	0.503346	0.557101	0.558769
TCGA-SS-A7HO	A	0.508123	0.585737	0.431311	0.461408	0.485319	0.603683	0.504916	0.491759	0.743339	0.3387	0.442069	0.489468	0.501411	0.619606	0.555539	0.526616	0.506693	0.574667
TCGA-AA-3819	A	0.509896	0.587483	0.473177	0.459301	0.517377	0.669723	0.494298	0.50842	0.698251	0.368424	0.477722	0.511583	0.487972	0.568465	0.518108	0.540744	0.516171	0.623586
TCGA-AA-3562	C	0.505337	0.562096	0.45327	0.453464	0.514761	0.696692	0.504498	0.486566	0.732225	0.357763	0.502068	0.496818	0.488878	0.58162	0.511248	0.499192	0.560562	0.583017
TCGA-G4-6626	A	0.480826	0.557654	0.415835	0.44921	0.488978	0.684991	0.453235	0.459465	0.761146	0.359875	0.476642	0.449702	0.46275	0.590826	0.530778	0.536047	0.493548	0.566143
TCGA-F4-6703	B	0.549402	0.57877	0.552654	0.52724	0.586167	0.777489	0.671494	0.525128	0.621309	0.471192	0.621027	0.579207	0.514546	0.613397	0.539235	0.531951	0.573829	0.592311
TCGA-D5-6536	C	0.521408	0.570066	0.472967	0.443955	0.506781	0.692731	0.599449	0.501499	0.64791	0.424151	0.529611	0.498334	0.509201	0.63996	0.505863	0.505308	0.486452	0.59016
TCGA-DM-A28A	C	0.506709	0.570541	0.44763	0.456433	0.510526	0.680851	0.552841	0.490932	0.737099	0.360257	0.507755	0.50888	0.504105	0.617409	0.518121	0.52451	0.520618	0.612322
TCGA-AA-3538	C	0.515817	0.568595	0.453746	0.456579	0.52043	0.654567	0.530598	0.486178	0.681539	0.370072	0.483233	0.549345	0.514816	0.584597	0.531882	0.530867	0.545581	0.589268
TCGA-DM-A282	A	0.492685	0.574178	0.435819	0.444054	0.502826	0.635336	0.496495	0.467009	0.675608	0.352173	0.452018	0.508271	0.512313	0.589249	0.518646	0.529747	0.524132	0.599076
TCGA-G4-6310	C	0.500487	0.567956	0.426899	0.449119	0.50579	0.631708	0.55205	0.500015	0.643485	0.355966	0.444186	0.531031	0.525527	0.595593	0.531385	0.54558	0.510644	0.558066
TCGA-DM-A1HB	D	0.508459	0.554407	0.460743	0.42537	0.492994	0.623087	0.52362	0.496746	0.706834	0.389599	0.496185	0.480754	0.484954	0.555688	0.508895	0.518649	0.478369	0.639253
TCGA-DM-A28H	A	0.475654	0.57508	0.41423	0.445415	0.494408	0.625845	0.418436	0.479632	0.768039	0.321938	0.443184	0.444726	0.466614	0.558174	0.534387	0.522764	0.546087	0.572893
TCGA-G4-6628	D	0.510649	0.582271	0.551577	0.528458	0.544042	0.800976	0.525082	0.502686	0.738494	0.433205	0.579903	0.48591	0.481993	0.586728	0.517191	0.528769	0.483507	0.637464
TCGA-AZ-6600	B	0.512464	0.572539	0.468285	0.463518	0.539638	0.704837	0.60023	0.509375	0.687187	0.38768	0.512366	0.539753	0.499009	0.601939	0.520835	0.522249	0.54915	0.594282
TCGA-F4-6807	B	0.536133	0.603508	0.502324	0.507678	0.550352	0.751205	0.628541	0.50294	0.660132	0.420759	0.558042	0.569267	0.535854	0.621931	0.519588	0.54645	0.551798	0.583579
TCGA-D5-6533	C	0.521664	0.578947	0.468474	0.477915	0.522568	0.690598	0.52286	0.481418	0.71642	0.393419	0.537098	0.507334	0.502018	0.60355	0.532309	0.548734	0.516609	0.58644
TCGA-AA-3524	C	0.490043	0.5499	0.469298	0.459926	0.520659	0.676282	0.472877	0.49716	0.745397	0.353756	0.520976	0.510365	0.473862	0.539065	0.496014	0.528813	0.533402	0.59708
TCGA-AA-A01T	A	0.481109	0.537323	0.435559	0.433247	0.482961	0.684999	0.457963	0.482025	0.696432	0.373941	0.485688	0.442174	0.463117	0.593707	0.489718	0.503793	0.551301	0.571324
TCGA-AA-3492	D	0.500294	0.565589	0.498838	0.464279	0.518256	0.721941	0.487518	0.510357	0.755537	0.386547	0.549909	0.4786	0.47375	0.561346	0.51422	0.518907	0.545001	0.602575
TCGA-AA-3812	C	0.519199	0.546775	0.477314	0.456947	0.511585	0.723687	0.595427	0.505002	0.618832	0.386623	0.506957	0.542484	0.50902	0.648992	0.511191	0.505796	0.575453	0.573601
TCGA-D5-6534	B	0.560485	0.587021	0.545634	0.550576	0.599759	0.773054	0.671774	0.53753	0.543163	0.462887	0.602095	0.572201	0.516758	0.64259	0.549965	0.544415	0.573263	0.569819
TCGA-A6-A567	C	0.506724	0.573436	0.434465	0.456549	0.492588	0.643695	0.550077	0.487474	0.689463	0.368619	0.457255	0.535234	0.517447	0.597615	0.525715	0.532222	0.504837	0.578644
TCGA-AA-A02O	A	0.496371	0.554038	0.466344	0.445557	0.478862	0.668669	0.491461	0.486875	0.714491	0.361711	0.476164	0.464447	0.488795	0.604102	0.521312	0.530452	0.516333	0.595599
TCGA-AZ-6598	D	0.500943	0.562809	0.505718	0.469529	0.516159	0.704848	0.504831	0.504784	0.703392	0.377217	0.516489	0.458167	0.484879	0.578543	0.513534	0.523914	0.495619	0.60779
TCGA-AA-A01P	D	0.529825	0.575827	0.541581	0.513581	0.555438	0.800711	0.596847	0.507921	0.720482	0.422435	0.577805	0.537499	0.481152	0.602103	0.527904	0.515851	0.442668	0.61334
TCGA-AA-3845	D	0.536451	0.591162	0.525919	0.515522	0.539411	0.733181	0.559986	0.516171	0.673374	0.427297	0.557254	0.536669	0.500689	0.591972	0.50674	0.547599	0.50864	0.645284
TCGA-AA-3956	C	0.516657	0.586983	0.469216	0.475268	0.531714	0.685415	0.515558	0.502738	0.651224	0.399807	0.504335	0.535528	0.508991	0.583273	0.533261	0.551424	0.566969	0.574027
TCGA-CK-4950	D	0.520487	0.581999	0.484589	0.478521	0.540253	0.711056	0.520537	0.511998	0.717917	0.403563	0.540177	0.506121	0.49183	0.580761	0.515565	0.547552	0.557956	0.620981
TCGA-AU-6004	D	0.529976	0.568496	0.504585	0.473166	0.53569	0.75122	0.582354	0.507577	0.706824	0.43437	0.566381	0.512592	0.495139	0.597169	0.531532	0.534868	0.520987	0.603866
TCGA-AZ-6607	B	0.568517	0.602226	0.520565	0.51603	0.560607	0.717002	0.673308	0.527825	0.579497	0.446353	0.569249	0.59878	0.532755	0.638217	0.530242	0.573751	0.440829	0.602288
TCGA-4N-A93T	A	0.473137	0.547405	0.432292	0.447288	0.503587	0.652052	0.414673	0.469956	0.610323	0.373114	0.444912	0.435448	0.460426	0.604657	0.526651	0.525448	0.548899	0.540662
TCGA-AA-3502	A	0.499278	0.585037	0.471326	0.478496	0.509671	0.725353	0.400681	0.477732	0.701157	0.357064	0.499952	0.503455	0.493415	0.592241	0.505526	0.531251	0.520834	0.582623
TCGA-AA-3517	C	0.524937	0.561417	0.483635	0.4918	0.529974	0.703706	0.540997	0.524708	0.679303	0.39889	0.521869	0.523544	0.500369	0.610582	0.522737	0.530156	0.512246	0.593932
TCGA-AA-A01G	A	0.513344	0.582479	0.438969	0.472777	0.515199	0.657427	0.488454	0.501661	0.719826	0.374713	0.470908	0.504221	0.511672	0.615559	0.528342	0.553556	0.53366	0.604342
TCGA-CM-6164	C	0.514994	0.575943	0.470615	0.47384	0.529585	0.719783	0.522477	0.485624	0.696128	0.37062	0.511259	0.50914	0.514295	0.605097	0.517858	0.549018	0.518504	0.581288
TCGA-A6-2676	D	0.508262	0.541645	0.525881	0.491794	0.52138	0.768545	0.515496	0.495712	0.771419	0.428611	0.57771	0.481921	0.456643	0.585734	0.498216	0.4908	0.494509	0.64736
TCGA-AA-3527	A	0.516241	0.556761	0.4811	0.452066	0.501943	0.735709	0.569074	0.515857	0.667338	0.370698	0.508022	0.523101	0.511661	0.657559	0.517625	0.510818	0.542891	0.584124
TCGA-G4-6314	B	0.539693	0.592955	0.440155	0.464749	0.504259	0.674893	0.641041	0.497151	0.709909	0.380458	0.504188	0.574967	0.536538	0.632297	0.527662	0.543974	0.517084	0.586451
TCGA-CM-6679	C	0.522747	0.583903	0.481196	0.486225	0.541667	0.69432	0.600062	0.498392	0.64543	0.390471	0.515055	0.55314	0.523005	0.634235	0.532755	0.547264	0.523232	0.586098
TCGA-RU-A8FL	A	0.4823	0.557986	0.428291	0.437707	0.481019	0.601971	0.36373	0.469103	0.730552	0.361029	0.450817	0.459443	0.473761	0.561178	0.540123	0.535989	0.475621	0.586946
TCGA-CM-5861	D	0.505146	0.554321	0.482873	0.437787	0.49888	0.712509	0.542947	0.508794	0.637712	0.355264	0.502253	0.473609	0.48009	0.594	0.50101	0.510184	0.470877	0.60286
TCGA-AA-3662	C	0.511332	0.556923	0.501259	0.462612	0.518256	0.694685	0.521146	0.513283	0.674769	0.405937	0.526598	0.510348	0.506174	0.590842	0.532233	0.530704	0.497623	0.576542
TCGA-AA-3989	C	0.516191	0.570968	0.505437	0.488526	0.539316	0.715875	0.525461	0.506466	0.651255	0.391474	0.541374	0.499026	0.488212	0.598207	0.548133	0.538337	0.547175	0.627315
TCGA-G4-6297	B	0.53409	0.58019	0.494643	0.491534	0.548102	0.736776	0.631803	0.512734	0.641223	0.407971	0.551232	0.543526	0.521425	0.622036	0.520339	0.545998	0.547334	0.603333
TCGA-AA-3672	D	0.523875	0.554665	0.541264	0.496606	0.522311	0.784813	0.547449	0.512813	0.705319	0.429247	0.559734	0.500495	0.47463	0.646791	0.531421	0.50685	0.552741	0.603344
TCGA-CM-6169	B	0.544551	0.593682	0.526595	0.524897	0.568856	0.750179	0.603035	0.526928	0.613142	0.450736	0.587823	0.572587	0.543243	0.613458	0.538682	0.549027	0.54831	0.599344
TCGA-CK-6747	D	0.527628	0.59274	0.470078	0.470284	0.530459	0.695561	0.5241	0.503533	0.707816	0.38036	0.519721	0.519194	0.498483	0.610874	0.52859	0.559625	0.537766	0.605601
TCGA-AA-3955	C	0.490605	0.56526	0.454074	0.459327	0.508653	0.669192	0.428632	0.48475	0.746837	0.348193	0.493899	0.492541	0.49775	0.541993	0.499925	0.520097	0.542198	0.624287
TCGA-D5-6926	B	0.529628	0.557757	0.473582	0.4641	0.519005	0.701715	0.625038	0.490941	0.700582	0.405347	0.555399	0.537115	0.499623	0.627217	0.536491	0.530269	0.553289	0.581176
TCGA-CK-6746	D	0.50777	0.565765	0.520724	0.497255	0.515014	0.764762	0.502171	0.513253	0.722455	0.396221	0.538585	0.444241	0.483424	0.619688	0.502498	0.506907	0.434701	0.619903
TCGA-CK-5915	C	0.526557	0.605899	0.450881	0.47391	0.515233	0.597228	0.500806	0.482063	0.70121	0.375491	0.470143	0.532123	0.520128	0.617862	0.538008	0.569285	0.5314	0.622617
TCGA-AA-3979	A	0.48796	0.545	0.440506	0.446477	0.493347	0.650482	0.424123	0.487259	0.754598	0.373921	0.510112	0.479427	0.47584	0.558811	0.5199	0.534237	0.527222	0.613049
TCGA-CM-5863	D	0.52706	0.578595	0.475315	0.455752	0.522855	0.693145	0.594994	0.501856	0.601204	0.401089	0.516881	0.556131	0.531861	0.611865	0.512866	0.543442	0.574616	0.601786
TCGA-CM-6680	B	0.527192	0.586765	0.484657	0.485769	0.535925	0.732464	0.557037	0.488117	0.647077	0.404804	0.543114	0.551118	0.524546	0.640297	0.524332	0.539625	0.54616	0.590977
TCGA-AD-6895	B	0.531787	0.563562	0.514921	0.490088	0.525483	0.720847	0.60454	0.498366	0.701999	0.418555	0.556012	0.531885	0.482863	0.622753	0.530343	0.53754	0.459642	0.636072
TCGA-D5-6531	C	0.527604	0.609089	0.489321	0.473332	0.514846	0.70995	0.565544	0.493273	0.737778	0.384337	0.548752	0.512502	0.511497	0.600209	0.545164	0.54876	0.482261	0.605624
TCGA-CM-6162	B	0.556806	0.605558	0.52196	0.509896	0.573564	0.756502	0.662535	0.530842	0.643927	0.448796	0.588939	0.563442	0.535768	0.610575	0.527909	0.548652	0.546755	0.6117
TCGA-AA-3869	C	0.514737	0.585806	0.500627	0.496849	0.541888	0.727346	0.518732	0.510019	0.666298	0.396528	0.555341	0.538453	0.506001	0.582768	0.502252	0.525734	0.52619	0.594837
TCGA-AA-3663	D	0.502214	0.556251	0.467912	0.439445	0.485216	0.67544	0.465534	0.481914	0.710373	0.365622	0.53428	0.48481	0.468106	0.551654	0.506517	0.510788	0.531069	0.642556
TCGA-G4-6586	D	0.485265	0.554127	0.496843	0.479012	0.514583	0.691752	0.453315	0.500429	0.73058	0.393608	0.529018	0.427826	0.451819	0.57516	0.517221	0.507119	0.471983	0.602139
TCGA-DM-A0X9	A	0.49103	0.573301	0.460595	0.475764	0.518544	0.689605	0.474631	0.498888	0.733263	0.354801	0.471807	0.478116	0.481837	0.598206	0.514827	0.524636	0.511099	0.618589
TCGA-A6-5666	C	0.500243	0.584493	0.4504	0.447458	0.507239	0.659262	0.45741	0.483752	0.739412	0.339831	0.4838	0.509426	0.497906	0.563823	0.521432	0.540101	0.494033	0.600147
TCGA-AA-A00W	A	0.495049	0.577919	0.470114	0.474378	0.522978	0.654109	0.407633	0.49719	0.678727	0.397232	0.493164	0.480883	0.491101	0.58917	0.537247	0.560312	0.527858	0.597543
TCGA-AA-3842	C	0.508317	0.581086	0.464495	0.465198	0.520409	0.69737	0.525393	0.498401	0.739682	0.370551	0.519065	0.503106	0.494013	0.566859	0.502485	0.523404	0.539544	0.605864
TCGA-A6-2679	A	0.489593	0.525552	0.488694	0.481209	0.518914	0.722559	0.482543	0.493967	0.655641	0.387523	0.516563	0.457947	0.477299	0.591469	0.48409	0.486768	0.527357	0.566631
TCGA-CA-6719	B	0.528514	0.580054	0.470949	0.480358	0.522273	0.715769	0.59359	0.486538	0.662538	0.401798	0.53177	0.560882	0.509867	0.642298	0.526045	0.545115	0.551622	0.55318
TCGA-AA-A01S	A	0.50327	0.566745	0.414987	0.440422	0.498994	0.622642	0.442359	0.479807	0.730482	0.345673	0.453588	0.479372	0.488959	0.618847	0.529352	0.5371	0.565984	0.569085
TCGA-AA-A004	A	0.51205	0.534148	0.496111	0.489215	0.532666	0.705237	0.51357	0.515601	0.667474	0.414848	0.503067	0.463017	0.483539	0.641803	0.512811	0.493678	0.498855	0.549191
TCGA-D5-6929	C	0.5037	0.564382	0.473835	0.459968	0.540944	0.706548	0.557787	0.489469	0.686653	0.354036	0.496326	0.511973	0.490871	0.5824	0.521535	0.523517	0.547262	0.578118
TCGA-DM-A1HA	A	0.490867	0.547779	0.449071	0.442088	0.459123	0.672418	0.430798	0.474305	0.682964	0.374385	0.454355	0.475258	0.492354	0.619536	0.515602	0.545221	0.421948	0.582817
TCGA-CM-5860	B	0.523003	0.580426	0.464694	0.476545	0.527923	0.709476	0.572537	0.505493	0.703945	0.39441	0.551809	0.535848	0.51028	0.564975	0.510351	0.532974	0.530991	0.6122
TCGA-AA-3543	D	0.512323	0.564312	0.523784	0.503997	0.537873	0.748799	0.508383	0.515897	0.686103	0.401688	0.560793	0.475778	0.471069	0.593384	0.503195	0.507484	0.521799	0.600746
TCGA-AA-3877	D	0.515348	0.570962	0.507363	0.468422	0.521284	0.744809	0.557411	0.504671	0.715389	0.408511	0.578285	0.49534	0.476217	0.548153	0.516181	0.514874	0.498099	0.624078
TCGA-G4-6303	C	0.535043	0.572937	0.457667	0.477148	0.525921	0.675125	0.57816	0.504412	0.676435	0.416437	0.509563	0.555084	0.520662	0.634981	0.526151	0.55908	0.558519	0.575076
TCGA-NH-A50V	C	0.51188	0.572596	0.474461	0.477137	0.519967	0.696151	0.5707	0.500735	0.562505	0.435683	0.556864	0.506047	0.492737	0.610519	0.537668	0.53078	0.512385	0.575444
TCGA-DM-A288	A	0.49749	0.572534	0.450219	0.444807	0.516045	0.621217	0.483289	0.495972	0.671565	0.361804	0.455597	0.498869	0.487056	0.586824	0.530367	0.536691	0.513335	0.578472
TCGA-AD-6899	B	0.532849	0.586329	0.487358	0.497484	0.554104	0.751938	0.611503	0.505915	0.674715	0.39671	0.552905	0.54767	0.504662	0.625329	0.526407	0.539834	0.555956	0.566215
TCGA-CM-6674	D	0.50921	0.576907	0.490838	0.456983	0.513095	0.722116	0.546372	0.50281	0.718291	0.367099	0.542467	0.479766	0.486318	0.572479	0.513506	0.524168	0.534483	0.595977
TCGA-G4-6295	C	0.51428	0.59724	0.49687	0.516519	0.553557	0.736891	0.456516	0.507162	0.741968	0.39402	0.534787	0.496665	0.501496	0.592971	0.517607	0.540361	0.437476	0.594714
TCGA-DM-A28F	A	0.495133	0.558738	0.43625	0.458851	0.5182	0.644436	0.462636	0.4726	0.702211	0.374249	0.495131	0.462301	0.472362	0.591708	0.528389	0.544346	0.51165	0.5883
TCGA-D5-6922	C	0.522905	0.57632	0.45426	0.473939	0.516767	0.711307	0.610702	0.502193	0.693019	0.387493	0.523861	0.547112	0.51112	0.6452	0.522966	0.551077	0.518164	0.566053
TCGA-AA-3971	C	0.50572	0.57144	0.494691	0.491491	0.552311	0.72309	0.497923	0.508199	0.681254	0.391622	0.528281	0.493845	0.493366	0.574343	0.515625	0.539515	0.552093	0.575737
TCGA-G4-6323	A	0.508806	0.600189	0.488763	0.508276	0.610756	0.713183	0.419037	0.513405	0.614686	0.401011	0.480152	0.505718	0.506947	0.614437	0.521392	0.547273	0.500387	0.601455
TCGA-A6-6142	B	0.543288	0.585667	0.471805	0.467734	0.511793	0.689316	0.639949	0.510504	0.641691	0.425247	0.536721	0.567066	0.547932	0.633256	0.529686	0.545975	0.56227	0.583371
TCGA-CM-4751	D	0.521657	0.575517	0.471295	0.484403	0.530159	0.735323	0.574632	0.513013	0.693388	0.40804	0.532024	0.525951	0.504837	0.616529	0.513432	0.532237	0.52727	0.604548
TCGA-CM-6170	C	0.51638	0.563535	0.466599	0.491231	0.537001	0.698177	0.559275	0.493061	0.674471	0.38964	0.514539	0.510925	0.5049	0.615274	0.53408	0.551756	0.517957	0.56978
TCGA-G4-6627	B	0.530312	0.584068	0.494152	0.494966	0.554821	0.703376	0.598794	0.506872	0.632613	0.429681	0.549636	0.554777	0.513931	0.590351	0.519506	0.545822	0.558431	0.616632
TCGA-D5-6532	A	0.482303	0.57339	0.455712	0.444215	0.513639	0.651572	0.48583	0.479846	0.718124	0.357889	0.466119	0.469707	0.482033	0.580139	0.53956	0.535678	0.537733	0.584895
TCGA-CM-4747	A	0.507465	0.556664	0.449517	0.455705	0.492287	0.683847	0.532675	0.47476	0.645013	0.370402	0.491891	0.510078	0.503968	0.624221	0.517429	0.526666	0.54411	0.563956
TCGA-CM-6165	C	0.518297	0.587904	0.490206	0.477364	0.528083	0.718354	0.580579	0.489667	0.682092	0.403322	0.519531	0.554747	0.520616	0.61682	0.532826	0.557902	0.539541	0.61
TCGA-D5-6928	B	0.543885	0.580303	0.616437	0.590905	0.628335	0.817339	0.6224	0.549969	0.667204	0.483368	0.619162	0.523069	0.478012	0.617202	0.523406	0.533447	0.473602	0.618311
TCGA-F4-6704	B	0.50727	0.565253	0.44638	0.448831	0.493753	0.73184	0.622425	0.491478	0.68227	0.37059	0.506805	0.554353	0.496439	0.618471	0.514017	0.502872	0.462068	0.565647
TCGA-QL-A97D	A	0.499583	0.575111	0.491016	0.512069	0.548018	0.724928	0.448444	0.503193	0.727551	0.409168	0.520808	0.480671	0.499807	0.579979	0.51473	0.546303	0.518147	0.624389
TCGA-CM-5349	C	0.515248	0.585928	0.480194	0.467065	0.541206	0.685841	0.563881	0.488598	0.670187	0.371362	0.516754	0.510174	0.500794	0.597838	0.518086	0.527264	0.564747	0.588199
TCGA-AD-6965	C	0.512176	0.577387	0.454251	0.471078	0.524522	0.647811	0.536628	0.496796	0.767238	0.366674	0.4809	0.50255	0.508473	0.598582	0.516602	0.533014	0.54628	0.610451
TCGA-AD-5900	D	0.518592	0.561984	0.498916	0.468028	0.527389	0.732442	0.558037	0.497366	0.731763	0.380661	0.535374	0.49151	0.49577	0.583663	0.497246	0.515221	0.474253	0.61457
TCGA-AA-3697	C	0.510399	0.564125	0.478966	0.486981	0.537098	0.704024	0.48424	0.506431	0.714007	0.40118	0.522526	0.500825	0.487484	0.583472	0.523717	0.543676	0.514856	0.601465
TCGA-WS-AB45	B	0.555599	0.609984	0.556729	0.510238	0.576777	0.74384	0.66772	0.536912	0.587303	0.497405	0.615286	0.565311	0.492785	0.613654	0.560723	0.546422	0.5113	0.580035
TCGA-G4-6322	D	0.517377	0.580375	0.466506	0.462659	0.496025	0.669244	0.520492	0.497311	0.705673	0.391489	0.505457	0.501396	0.482615	0.605374	0.527016	0.537568	0.562807	0.600185
TCGA-F4-6809	B	0.515182	0.58283	0.47046	0.481616	0.542241	0.715408	0.591229	0.50202	0.620186	0.426183	0.528965	0.553411	0.508724	0.612697	0.530103	0.53374	0.608441	0.590885
TCGA-AA-3696	C	0.502783	0.575138	0.457707	0.451102	0.511019	0.642623	0.548802	0.496427	0.68157	0.345181	0.456027	0.507494	0.514142	0.603338	0.542218	0.538226	0.509112	0.621844
TCGA-DM-A285	C	0.504237	0.568922	0.427042	0.445575	0.50371	0.634543	0.555483	0.491868	0.691043	0.347435	0.457739	0.53292	0.501594	0.600262	0.520101	0.527369	0.547567	0.568228
TCGA-AA-A02E	C	0.521396	0.585208	0.45541	0.470287	0.514279	0.662705	0.48551	0.516277	0.669082	0.364921	0.487636	0.517685	0.532471	0.598235	0.527719	0.53993	0.504736	0.602935
TCGA-AA-A00R	D	0.517518	0.570029	0.563936	0.551058	0.562129	0.751677	0.502663	0.519761	0.769806	0.444665	0.591561	0.461621	0.472009	0.580604	0.523184	0.518901	0.457104	0.608684
TCGA-A6-6137	C	0.532215	0.585946	0.484955	0.498464	0.548892	0.704002	0.511221	0.521875	0.629904	0.421853	0.517293	0.533094	0.509381	0.627723	0.538363	0.569268	0.556292	0.575334
TCGA-AA-3692	C	0.502933	0.570101	0.488453	0.467129	0.517595	0.703806	0.487037	0.489144	0.710082	0.371882	0.512756	0.517404	0.485769	0.580762	0.510209	0.523076	0.527661	0.592182
TCGA-A6-3807	C	0.51463	0.546419	0.471421	0.470756	0.532225	0.74441	0.541379	0.479217	0.679559	0.387751	0.529091	0.511022	0.516221	0.587043	0.511395	0.525062	0.516011	0.605895
TCGA-AA-A02R	D	0.534259	0.587473	0.534302	0.505767	0.532565	0.786746	0.555455	0.531617	0.736116	0.414631	0.570492	0.50473	0.505434	0.636512	0.510075	0.530285	0.464749	0.640663
TCGA-CM-6675	D	0.525326	0.580203	0.447209	0.450511	0.51301	0.678754	0.544536	0.520204	0.768822	0.372859	0.502046	0.499477	0.500908	0.580274	0.517054	0.54143	0.496428	0.593391
TCGA-AA-3966	B	0.523484	0.559308	0.534809	0.504654	0.538644	0.747242	0.552	0.514919	0.68999	0.470223	0.598428	0.516768	0.485642	0.592386	0.513469	0.527531	0.484675	0.596918
GSM437093	A	0.507308	0.561136	0.49496	0.506092	0.553856	0.751363	0.476663	0.495406	0.706535	0.403659	0.523973	0.470062	0.47561	0.621099	0.514259	0.539016	0.533688	0.576879
GSM437094	A	0.490018	0.565281	0.438158	0.457431	0.531827	0.679876	0.450482	0.492199	0.673208	0.358882	0.453002	0.46522	0.501985	0.585695	0.495303	0.524302	0.528795	0.564569
GSM437095	A	0.520785	0.573456	0.451318	0.476362	0.539142	0.629352	0.494671	0.494253	0.702454	0.382393	0.442411	0.494358	0.506939	0.612292	0.532011	0.522374	0.478412	0.650005
GSM437096	A	0.514246	0.577943	0.444421	0.472862	0.51567	0.654008	0.490437	0.506879	0.694701	0.393151	0.460315	0.49535	0.503128	0.608197	0.534668	0.540318	0.52495	0.587444
GSM437097	A	0.513603	0.585036	0.480283	0.472691	0.525261	0.692456	0.487281	0.515242	0.68393	0.388512	0.510628	0.500508	0.489079	0.576563	0.529649	0.543914	0.542246	0.623811
GSM437098	C	0.509374	0.576013	0.488038	0.500475	0.543247	0.714989	0.537906	0.499421	0.730028	0.4059	0.532274	0.497075	0.496045	0.615685	0.527823	0.532493	0.48478	0.596842
GSM437099	D	0.499716	0.582109	0.467514	0.45898	0.518856	0.729047	0.380128	0.486347	0.712056	0.374506	0.494382	0.471217	0.489714	0.569217	0.506482	0.518134	0.502899	0.613851
GSM437100	C	0.517662	0.552871	0.486547	0.504066	0.538062	0.713513	0.528747	0.502867	0.673753	0.407987	0.508933	0.506429	0.48664	0.62441	0.542555	0.49857	0.498048	0.582711
GSM437101	A	0.490844	0.576245	0.463432	0.465217	0.504404	0.642233	0.421835	0.463899	0.718075	0.359228	0.474185	0.496769	0.480833	0.573538	0.515863	0.520324	0.533358	0.628087
GSM437102	B	0.525035	0.567055	0.48913	0.471749	0.534552	0.721428	0.573199	0.477352	0.590548	0.411274	0.551982	0.550035	0.497448	0.590424	0.52802	0.5117	0.542333	0.643004
GSM437103	C	0.51266	0.573457	0.507302	0.492172	0.541314	0.71224	0.521986	0.49152	0.729347	0.395835	0.546355	0.50602	0.494861	0.617845	0.509503	0.547636	0.524038	0.59374
GSM437104	D	0.529229	0.587812	0.478687	0.497057	0.543643	0.647668	0.499681	0.51585	0.66188	0.4085	0.506678	0.499695	0.497436	0.650307	0.550219	0.558982	0.469948	0.613271
GSM437105	D	0.506359	0.576814	0.527481	0.503621	0.581715	0.735518	0.485333	0.513246	0.717385	0.400742	0.546886	0.464737	0.46879	0.579033	0.515156	0.519522	0.501553	0.603761
GSM437106	D	0.505916	0.564781	0.480229	0.481202	0.529133	0.691793	0.48725	0.497136	0.720109	0.394396	0.503879	0.483841	0.508351	0.596498	0.507577	0.50916	0.530164	0.604884
GSM437107	A	0.484926	0.569846	0.455882	0.461455	0.5258	0.678915	0.460631	0.481043	0.703068	0.356483	0.476192	0.505608	0.489134	0.602134	0.508812	0.520646	0.511613	0.589306
GSM437108	D	0.49594	0.552838	0.478195	0.464089	0.519639	0.732753	0.46284	0.495218	0.700099	0.369541	0.524293	0.46157	0.454992	0.586685	0.508218	0.501768	0.548153	0.602225
GSM437109	C	0.509446	0.55399	0.51355	0.501193	0.542249	0.756372	0.520672	0.460422	0.652577	0.424064	0.584608	0.520876	0.499859	0.583581	0.515231	0.520882	0.468613	0.579756
GSM437110	A	0.502181	0.569492	0.481973	0.470463	0.534998	0.713285	0.468431	0.483707	0.708968	0.386977	0.511504	0.484153	0.51119	0.600415	0.504132	0.521765	0.522983	0.572811
GSM437111	C	0.535418	0.553263	0.49166	0.484939	0.530036	0.716074	0.619284	0.548215	0.628176	0.40474	0.559066	0.517193	0.489393	0.638031	0.497038	0.511414	0.533278	0.597147
GSM437112	C	0.514195	0.597658	0.493625	0.498034	0.530967	0.695821	0.440785	0.504412	0.753206	0.429506	0.581271	0.492882	0.480416	0.5336	0.517493	0.54859	0.506728	0.623049
GSM437113	C	0.510792	0.578468	0.490234	0.488919	0.530436	0.699047	0.49696	0.513999	0.63932	0.394694	0.50366	0.513331	0.530967	0.578788	0.50949	0.542624	0.507293	0.568793
GSM437114	A	0.526655	0.593548	0.46673	0.4821	0.520672	0.696827	0.48971	0.482441	0.688267	0.373321	0.505896	0.546207	0.505176	0.589222	0.533159	0.548017	0.52521	0.62061
GSM437115	A	0.52023	0.581141	0.458052	0.456916	0.486506	0.658102	0.445918	0.493031	0.703253	0.342466	0.434455	0.533501	0.526663	0.611465	0.508188	0.519398	0.520452	0.603092
GSM437116	C	0.49428	0.569747	0.50075	0.484017	0.53489	0.716922	0.498931	0.503694	0.752356	0.376123	0.559631	0.472452	0.486184	0.568419	0.501856	0.526222	0.513475	0.579564
GSM437117	C	0.520657	0.593832	0.467602	0.473317	0.521432	0.712597	0.566088	0.484292	0.726586	0.384372	0.501604	0.533086	0.502182	0.604623	0.527643	0.536153	0.539709	0.613688
GSM437118	D	0.506368	0.550449	0.537826	0.508951	0.548786	0.758187	0.523317	0.501554	0.756315	0.413294	0.558467	0.446712	0.446589	0.605444	0.513252	0.521689	0.478584	0.644806
GSM437119	B	0.543789	0.592442	0.470959	0.468165	0.518355	0.687604	0.668857	0.529208	0.572773	0.389421	0.481374	0.618411	0.516182	0.640639	0.537266	0.532979	0.521631	0.589179
GSM437120	C	0.542911	0.620979	0.507975	0.499777	0.542072	0.706862	0.541106	0.519623	0.663064	0.407309	0.510055	0.559506	0.536341	0.604523	0.551849	0.556186	0.504718	0.615291
GSM437121	C	0.513324	0.586044	0.476705	0.46594	0.517416	0.740586	0.527114	0.486806	0.743631	0.383204	0.521576	0.535742	0.500062	0.619244	0.514257	0.536312	0.516439	0.61966
GSM437122	C	0.505803	0.595808	0.458368	0.466509	0.527593	0.669048	0.522007	0.518877	0.707715	0.372722	0.497377	0.521004	0.498735	0.587159	0.520749	0.54824	0.556492	0.601035
GSM437123	C	0.515748	0.579822	0.477617	0.491614	0.524612	0.711312	0.514358	0.497672	0.690549	0.409538	0.530123	0.520295	0.505852	0.586593	0.516576	0.555255	0.538113	0.606947
GSM437124	C	0.519469	0.574426	0.447947	0.446045	0.502482	0.709891	0.564294	0.473581	0.699322	0.349578	0.49865	0.541785	0.521198	0.615107	0.521141	0.519904	0.497335	0.580175
GSM437125	D	0.536981	0.610473	0.509609	0.474268	0.552057	0.701581	0.604242	0.516852	0.642506	0.413138	0.5528	0.529026	0.497893	0.583593	0.542934	0.550382	0.481069	0.636398
GSM437126	D	0.490099	0.560453	0.502054	0.469602	0.507211	0.74964	0.435593	0.498859	0.788828	0.399762	0.52939	0.441965	0.454503	0.555282	0.505919	0.524704	0.484409	0.631055
GSM437127	D	0.528271	0.592942	0.46501	0.470038	0.536188	0.680746	0.571299	0.521522	0.661833	0.408133	0.498128	0.546153	0.520894	0.561877	0.516983	0.538224	0.534484	0.62796
GSM437128	A	0.516741	0.601967	0.442193	0.452967	0.51565	0.675564	0.490965	0.484214	0.713897	0.360923	0.484846	0.532832	0.512678	0.576296	0.528594	0.539725	0.544184	0.608457
GSM437129	A	0.509176	0.600104	0.469903	0.487403	0.535431	0.709192	0.457046	0.509267	0.69192	0.390504	0.521668	0.498728	0.51075	0.57942	0.534948	0.563187	0.545992	0.601395
GSM437130	B	0.540833	0.581171	0.464053	0.455495	0.5193	0.704888	0.615131	0.489071	0.658889	0.387009	0.536165	0.542327	0.513648	0.611864	0.53096	0.545599	0.5129	0.635815
GSM437131	A	0.488417	0.557025	0.454692	0.456671	0.510401	0.688319	0.486061	0.494637	0.678164	0.375679	0.476088	0.476909	0.486102	0.597678	0.51462	0.512799	0.572363	0.608308
GSM437132	A	0.507435	0.576529	0.437024	0.452993	0.507793	0.650032	0.49989	0.494137	0.742695	0.366934	0.463768	0.536217	0.494839	0.588344	0.527499	0.535266	0.52625	0.586852
GSM437133	D	0.530487	0.565783	0.543723	0.505139	0.543406	0.774868	0.58263	0.501514	0.680573	0.433969	0.566593	0.513992	0.487797	0.629138	0.514285	0.530381	0.449462	0.653159
GSM437134	D	0.502448	0.546793	0.460862	0.463483	0.512889	0.679524	0.566856	0.511614	0.667316	0.384878	0.479635	0.503238	0.48879	0.622228	0.515047	0.531134	0.529368	0.555024
GSM437135	B	0.540663	0.590684	0.464228	0.461168	0.504623	0.715438	0.643392	0.512171	0.661317	0.414222	0.531148	0.576135	0.524227	0.63884	0.526918	0.52648	0.493077	0.608333
GSM437136	A	0.509574	0.586375	0.471608	0.480957	0.519105	0.659295	0.497071	0.504366	0.667375	0.382843	0.448628	0.533061	0.527337	0.611559	0.529228	0.527882	0.508817	0.583083
GSM437137	C	0.51942	0.583046	0.47562	0.466385	0.5138	0.692582	0.526863	0.494038	0.675419	0.39706	0.514822	0.536412	0.528018	0.603785	0.518535	0.532042	0.528117	0.59693
GSM437138	D	0.516214	0.577254	0.451941	0.435485	0.494302	0.667536	0.553088	0.48814	0.759252	0.375791	0.494701	0.511907	0.488223	0.595138	0.518673	0.504855	0.479861	0.611325
GSM437139	C	0.502059	0.587676	0.454696	0.471269	0.517776	0.666723	0.52329	0.49269	0.687094	0.373758	0.499902	0.529207	0.498531	0.594361	0.544138	0.561128	0.543618	0.600991
GSM437140	A	0.488362	0.567589	0.450053	0.467402	0.523771	0.660409	0.429823	0.517856	0.687318	0.361018	0.479517	0.460133	0.478364	0.570197	0.523794	0.538762	0.527945	0.591865
GSM437141	A	0.500651	0.574774	0.493716	0.490557	0.517369	0.726938	0.480449	0.468125	0.756944	0.384236	0.529512	0.495409	0.465696	0.56599	0.518035	0.543586	0.516767	0.598269
GSM437142	D	0.505449	0.564978	0.472521	0.470773	0.522444	0.679421	0.502861	0.499536	0.713882	0.378845	0.506886	0.510022	0.479842	0.605301	0.525319	0.519597	0.514345	0.616947
GSM437143	A	0.491613	0.556031	0.510978	0.48498	0.524837	0.724667	0.428735	0.493057	0.795386	0.390589	0.538681	0.424068	0.450891	0.586084	0.524963	0.500674	0.459847	0.61693
GSM437144	C	0.530743	0.586158	0.467335	0.468076	0.547264	0.677239	0.606142	0.514853	0.686636	0.391247	0.511664	0.554565	0.540786	0.62173	0.54816	0.535806	0.536876	0.574933
GSM437145	B	0.525247	0.58097	0.547562	0.51327	0.58896	0.756222	0.584389	0.52787	0.710151	0.422206	0.578523	0.522575	0.484325	0.605766	0.517691	0.525852	0.499208	0.643721
GSM437146	A	0.497172	0.563131	0.480671	0.480506	0.545264	0.717673	0.449236	0.498164	0.710433	0.404919	0.5365	0.456611	0.467167	0.582194	0.512346	0.530047	0.520862	0.594254
GSM437147	D	0.501272	0.554074	0.472682	0.465215	0.511514	0.698313	0.490422	0.489792	0.753798	0.354287	0.527338	0.472073	0.453382	0.592651	0.500202	0.508637	0.468063	0.597441
GSM437148	D	0.477938	0.534608	0.503532	0.480676	0.528038	0.699382	0.459337	0.481355	0.736693	0.379818	0.555278	0.440834	0.447007	0.599976	0.525399	0.483007	0.477785	0.603664
GSM437149	D	0.529383	0.579516	0.496536	0.478415	0.538264	0.707327	0.586816	0.516582	0.691651	0.399731	0.542454	0.534623	0.491487	0.571551	0.517483	0.541138	0.55892	0.626489
GSM437150	D	0.503642	0.530854	0.436189	0.446888	0.480269	0.726221	0.540781	0.517335	0.648174	0.365139	0.497232	0.460043	0.489454	0.578495	0.481257	0.500509	0.531187	0.579841
GSM437151	C	0.513084	0.575906	0.479036	0.486326	0.538974	0.691725	0.500304	0.504859	0.683308	0.401201	0.508622	0.504481	0.510779	0.595357	0.515211	0.544026	0.511498	0.599013
GSM437152	C	0.526783	0.566049	0.500813	0.48421	0.513509	0.757377	0.573837	0.487084	0.691861	0.40215	0.551996	0.539759	0.514189	0.609812	0.484168	0.508397	0.481339	0.606597
GSM437153	A	0.500614	0.535652	0.438573	0.480722	0.529225	0.676248	0.468626	0.504357	0.728224	0.366123	0.464743	0.453718	0.514969	0.609009	0.500461	0.518682	0.472014	0.562925
GSM437154	A	0.502864	0.547377	0.457653	0.459948	0.515323	0.688821	0.544405	0.489098	0.630269	0.389646	0.476034	0.52697	0.526149	0.622746	0.508167	0.547773	0.507848	0.559578
GSM437155	D	0.515094	0.563026	0.504987	0.495737	0.552818	0.729653	0.584395	0.493147	0.687655	0.412459	0.553354	0.533199	0.483642	0.595611	0.509821	0.524201	0.536511	0.607584
GSM437156	D	0.514187	0.534545	0.517885	0.47501	0.527758	0.727639	0.55801	0.494375	0.703137	0.418427	0.550669	0.474849	0.469716	0.591366	0.506741	0.518604	0.497819	0.615954
GSM437157	B	0.518014	0.589056	0.498401	0.488483	0.551847	0.70969	0.596793	0.521714	0.698966	0.417124	0.556169	0.536882	0.483057	0.584127	0.559882	0.540233	0.607022	0.572052
GSM437158	A	0.512441	0.575244	0.4395	0.443208	0.509287	0.674588	0.492571	0.505509	0.690294	0.374295	0.504548	0.484354	0.49497	0.583922	0.521223	0.536613	0.515107	0.60998
GSM437159	C	0.532804	0.592347	0.494377	0.49509	0.543243	0.713986	0.56006	0.509794	0.690043	0.423664	0.54687	0.518382	0.501462	0.599014	0.522253	0.559736	0.539835	0.59179
GSM437160	D	0.49837	0.55654	0.474433	0.457352	0.517743	0.710274	0.416964	0.483805	0.795074	0.385379	0.535285	0.440207	0.453509	0.574553	0.494269	0.511698	0.485661	0.627044
GSM437161	C	0.528304	0.585154	0.531951	0.515308	0.563528	0.759094	0.551695	0.489582	0.628765	0.458651	0.616865	0.537645	0.510735	0.599712	0.535317	0.536871	0.525577	0.598047
GSM437162	C	0.512903	0.585846	0.473637	0.470553	0.531224	0.691106	0.506781	0.491129	0.68314	0.3849	0.52751	0.539335	0.512067	0.577059	0.535322	0.55096	0.523268	0.572906
GSM437163	C	0.495033	0.537641	0.483279	0.466272	0.498282	0.716595	0.556306	0.493708	0.667532	0.370427	0.490464	0.47981	0.478971	0.604004	0.50534	0.50082	0.563333	0.531722
GSM437164	A	0.519813	0.61621	0.447306	0.469225	0.509721	0.65908	0.50894	0.492038	0.68339	0.380563	0.483545	0.533605	0.519651	0.591792	0.527562	0.556291	0.522201	0.60011
GSM437165	A	0.501864	0.582588	0.494273	0.483497	0.531555	0.691602	0.404974	0.530055	0.724717	0.396181	0.515096	0.44713	0.490035	0.57213	0.52741	0.558552	0.565429	0.6139
GSM437166	C	0.516526	0.588695	0.473222	0.451127	0.505649	0.704776	0.53751	0.49123	0.718748	0.37589	0.521703	0.51375	0.51459	0.591073	0.513932	0.515174	0.526056	0.575155
GSM437167	D	0.513138	0.576305	0.505141	0.473144	0.507037	0.761803	0.507275	0.502018	0.738016	0.396408	0.561	0.490828	0.465444	0.534658	0.505932	0.523409	0.526221	0.635144
GSM437168	A	0.499651	0.556606	0.470816	0.476127	0.509731	0.67016	0.430436	0.484666	0.707372	0.362388	0.53282	0.480413	0.493035	0.589036	0.531189	0.539703	0.565603	0.583184
GSM437169	C	0.489459	0.561176	0.446256	0.474773	0.519748	0.651902	0.486788	0.505016	0.662582	0.362699	0.483903	0.470937	0.502139	0.592346	0.530034	0.561708	0.574774	0.566078
GSM437170	C	0.520501	0.588417	0.478062	0.471101	0.525867	0.673375	0.542712	0.506382	0.662831	0.380115	0.493654	0.5648	0.508908	0.584503	0.563607	0.552619	0.536068	0.587958
GSM437171	D	0.520451	0.589105	0.524411	0.486984	0.534227	0.742065	0.552116	0.498975	0.74021	0.410948	0.58718	0.493988	0.47293	0.562418	0.521501	0.516584	0.51039	0.633759
GSM437172	C	0.506408	0.581989	0.447855	0.473343	0.507097	0.682659	0.469286	0.477276	0.682012	0.381443	0.522077	0.521	0.509268	0.604874	0.539158	0.565283	0.468504	0.590355
GSM437173	C	0.522608	0.586531	0.460846	0.46894	0.530347	0.678689	0.583192	0.483763	0.680741	0.384057	0.520456	0.559248	0.529621	0.610317	0.537911	0.530348	0.483131	0.608124
GSM437174	D	0.5222	0.586776	0.486455	0.449368	0.514543	0.69887	0.609207	0.538468	0.685944	0.390564	0.490945	0.515713	0.496094	0.598971	0.538408	0.529177	0.542302	0.633949
GSM437175	B	0.54075	0.590281	0.51204	0.512201	0.539203	0.759719	0.619373	0.513308	0.645097	0.44793	0.564492	0.564895	0.517341	0.628671	0.525828	0.54285	0.501974	0.578535
GSM437176	D	0.512529	0.571112	0.453472	0.449084	0.522523	0.683329	0.533136	0.485633	0.663095	0.40583	0.505008	0.478605	0.47099	0.568758	0.519706	0.516834	0.514281	0.591292
GSM437177	C	0.502992	0.588986	0.427367	0.459746	0.494121	0.628224	0.51082	0.496212	0.725941	0.375213	0.474324	0.524261	0.477653	0.581395	0.540545	0.554844	0.558997	0.590752
GSM437178	D	0.517053	0.594554	0.505713	0.490633	0.53564	0.759571	0.578063	0.487538	0.731217	0.406186	0.561127	0.53591	0.48578	0.595168	0.513611	0.530708	0.541993	0.600699
GSM437179	A	0.503576	0.564519	0.430018	0.456949	0.517428	0.649337	0.513149	0.482822	0.703763	0.357993	0.474938	0.505448	0.51351	0.616879	0.516114	0.531657	0.529611	0.58423
GSM437180	B	0.526572	0.581486	0.464632	0.46301	0.524737	0.705129	0.58774	0.519313	0.643574	0.436284	0.520113	0.55067	0.518315	0.589971	0.542836	0.541824	0.530193	0.58295
GSM437181	B	0.54006	0.600408	0.512888	0.508022	0.569072	0.718834	0.607471	0.510274	0.663577	0.432781	0.564246	0.559867	0.511137	0.611616	0.534331	0.540394	0.524841	0.59413
GSM437182	C	0.522689	0.561726	0.44651	0.457146	0.49698	0.687322	0.569178	0.466868	0.703848	0.381728	0.510777	0.535458	0.519122	0.63533	0.531463	0.534751	0.527494	0.572689
GSM437183	C	0.514464	0.583957	0.453172	0.479542	0.520019	0.701636	0.489859	0.485989	0.756628	0.377055	0.504243	0.50355	0.503689	0.595645	0.524703	0.540314	0.537806	0.601037
GSM437184	D	0.515824	0.567901	0.486204	0.468791	0.527086	0.689761	0.546457	0.504111	0.724086	0.392147	0.546622	0.478413	0.479433	0.580996	0.511477	0.531929	0.463184	0.639396
GSM437185	A	0.483818	0.545834	0.456211	0.452537	0.505656	0.638143	0.45673	0.483586	0.725195	0.357833	0.437455	0.501065	0.513023	0.600533	0.503869	0.525453	0.518674	0.562894
GSM437186	A	0.492822	0.563863	0.419406	0.442823	0.483078	0.653305	0.486175	0.468698	0.75724	0.340943	0.463426	0.47818	0.490257	0.617013	0.503088	0.500071	0.500438	0.591186
GSM437187	D	0.516202	0.567808	0.479845	0.471315	0.526261	0.694327	0.539962	0.496923	0.679322	0.400991	0.528702	0.506369	0.479342	0.578352	0.522674	0.53843	0.534789	0.596173
GSM437188	C	0.502703	0.567447	0.454744	0.46878	0.516598	0.725029	0.56507	0.478838	0.694298	0.372873	0.512559	0.520052	0.499505	0.59525	0.51692	0.534281	0.539183	0.581465
GSM437189	C	0.50011	0.551403	0.460067	0.457812	0.519415	0.705761	0.558076	0.479645	0.642153	0.378747	0.496245	0.543313	0.505412	0.60912	0.517801	0.526146	0.560088	0.558775
GSM437190	B	0.526536	0.579087	0.483621	0.463444	0.52079	0.68372	0.594034	0.497729	0.731681	0.409134	0.522376	0.558815	0.494745	0.594155	0.530882	0.516438	0.55149	0.606315
GSM437191	C	0.501544	0.572234	0.455873	0.472775	0.524113	0.686413	0.532338	0.495493	0.653045	0.377997	0.495632	0.514256	0.506484	0.614316	0.529287	0.532253	0.536168	0.587161
GSM437192	C	0.522581	0.586258	0.453111	0.472537	0.523877	0.64382	0.579619	0.491644	0.67747	0.364509	0.468678	0.547117	0.533616	0.638447	0.549106	0.543818	0.550388	0.574822
GSM437193	C	0.525649	0.599914	0.5038	0.492124	0.529141	0.727205	0.496436	0.488702	0.753374	0.403474	0.57103	0.497007	0.487087	0.574526	0.520878	0.547589	0.496715	0.623216
GSM437194	A	0.49579	0.567117	0.437321	0.453093	0.511532	0.636808	0.487822	0.491597	0.701539	0.361705	0.466558	0.502611	0.500741	0.592967	0.509282	0.531374	0.513928	0.641407
GSM437195	C	0.509586	0.575153	0.477865	0.475109	0.5311	0.690299	0.541825	0.477674	0.640122	0.382095	0.525165	0.520472	0.503486	0.586035	0.511066	0.516986	0.536283	0.623977
GSM437196	D	0.498484	0.576383	0.461094	0.468479	0.515097	0.656647	0.514882	0.498216	0.747579	0.381981	0.514812	0.49056	0.479121	0.555733	0.523631	0.527942	0.53313	0.609765
GSM437197	D	0.534107	0.567931	0.495964	0.457198	0.521308	0.658824	0.613417	0.53952	0.643632	0.391158	0.493494	0.521503	0.482933	0.599462	0.521247	0.525449	0.503876	0.616005
GSM437198	C	0.517722	0.578988	0.466572	0.45896	0.503631	0.692723	0.584837	0.478164	0.715453	0.379097	0.550495	0.532614	0.477237	0.599923	0.525168	0.533557	0.517221	0.610581
GSM437199	B	0.540033	0.62987	0.506396	0.513647	0.527268	0.737938	0.598501	0.511622	0.564578	0.430927	0.552249	0.595508	0.542295	0.615033	0.545318	0.576338	0.557503	0.547075
GSM437200	B	0.543649	0.593503	0.474311	0.461533	0.525771	0.666533	0.616725	0.518257	0.691203	0.394143	0.509097	0.560744	0.516567	0.60674	0.530956	0.547156	0.508854	0.626945
GSM437201	B	0.569416	0.594805	0.483889	0.457851	0.531933	0.706765	0.668074	0.509805	0.494972	0.431374	0.536924	0.61077	0.529575	0.64735	0.534775	0.535424	0.493464	0.574107
GSM437202	D	0.522379	0.570215	0.468939	0.45826	0.503795	0.695813	0.558463	0.490023	0.709837	0.386824	0.527965	0.506506	0.491247	0.569359	0.487469	0.51542	0.489679	0.63885
GSM437203	D	0.490948	0.553308	0.543167	0.514621	0.560952	0.763383	0.484476	0.510312	0.721637	0.41731	0.595902	0.447766	0.440166	0.57602	0.520921	0.505461	0.517421	0.631987
GSM437204	B	0.529535	0.618756	0.473548	0.461128	0.520511	0.699391	0.59593	0.545707	0.455952	0.432877	0.495934	0.55874	0.538397	0.614576	0.599782	0.566352	0.447867	0.539464
GSM437205	C	0.497801	0.547923	0.467355	0.462871	0.496564	0.688914	0.520728	0.487656	0.66391	0.360705	0.483912	0.476118	0.478056	0.614332	0.501348	0.532186	0.544452	0.567542
GSM437206	C	0.512929	0.58494	0.437733	0.466391	0.515076	0.6526	0.518663	0.484022	0.745173	0.358865	0.48174	0.543178	0.506421	0.581649	0.537765	0.556362	0.526654	0.583575
GSM437207	C	0.501529	0.555482	0.457676	0.461188	0.518192	0.670867	0.535184	0.499855	0.725861	0.355994	0.52109	0.506027	0.483868	0.593326	0.504165	0.530104	0.527578	0.589244
GSM437208	C	0.505822	0.551403	0.464963	0.442719	0.518797	0.634845	0.528967	0.486211	0.667259	0.365495	0.465784	0.52666	0.495027	0.592348	0.511692	0.502978	0.559176	0.651649
GSM437209	D	0.525804	0.557414	0.593072	0.54084	0.577286	0.787513	0.580821	0.505407	0.651424	0.454945	0.609374	0.500122	0.476735	0.574592	0.498724	0.513174	0.448657	0.636202
GSM437210	D	0.512151	0.558289	0.472699	0.441467	0.513593	0.657514	0.574334	0.498326	0.697278	0.404607	0.536368	0.49729	0.472582	0.591675	0.50913	0.506437	0.541756	0.613328
GSM437211	D	0.513175	0.569061	0.512257	0.486249	0.53223	0.745061	0.542614	0.485046	0.717374	0.406657	0.561784	0.510158	0.483572	0.586379	0.508684	0.52398	0.541094	0.630906
GSM437212	D	0.509576	0.550148	0.525224	0.474748	0.529076	0.758285	0.534665	0.493235	0.74432	0.40441	0.573569	0.467371	0.458015	0.590887	0.500994	0.523872	0.470197	0.657046
GSM437213	A	0.495904	0.565052	0.475281	0.447661	0.515824	0.694602	0.468224	0.500606	0.757677	0.351615	0.495086	0.474517	0.509171	0.579921	0.497261	0.488258	0.455448	0.600981
GSM437214	C	0.510868	0.572728	0.452183	0.466862	0.500452	0.708161	0.537695	0.465249	0.67304	0.365152	0.480417	0.514019	0.507751	0.604941	0.499294	0.538111	0.528306	0.585707
GSM437215	C	0.506998	0.550447	0.490833	0.477855	0.527871	0.702225	0.530545	0.506774	0.641705	0.381947	0.517918	0.47675	0.488089	0.610303	0.515625	0.52996	0.570439	0.578635
GSM437216	A	0.494194	0.581992	0.446386	0.470604	0.513926	0.6459	0.437699	0.471589	0.744766	0.361313	0.451392	0.488377	0.491241	0.571284	0.511444	0.548398	0.493219	0.596987
GSM437217	C	0.538435	0.599782	0.480672	0.500471	0.561131	0.65221	0.507523	0.52788	0.72027	0.421372	0.489041	0.503411	0.503921	0.58622	0.551246	0.554199	0.517617	0.643147
GSM437218	A	0.492033	0.576904	0.459681	0.474213	0.517739	0.643949	0.442844	0.502484	0.698072	0.352535	0.493162	0.501212	0.483832	0.566037	0.51388	0.530446	0.553184	0.610478
GSM437219	A	0.513294	0.591609	0.476545	0.474544	0.538636	0.689909	0.390649	0.490689	0.739508	0.394846	0.507584	0.495382	0.521207	0.57615	0.520124	0.537887	0.486916	0.593126
GSM437220	A	0.501393	0.556367	0.486921	0.469889	0.514114	0.74416	0.480856	0.475163	0.737544	0.388712	0.546426	0.47243	0.478387	0.57254	0.493632	0.532817	0.50329	0.593922
GSM437221	C	0.495437	0.563344	0.489002	0.494619	0.54412	0.675751	0.486919	0.49929	0.704808	0.401677	0.537541	0.48042	0.489436	0.567912	0.520219	0.52962	0.48819	0.588491
GSM437222	B	0.52822	0.584763	0.499165	0.495197	0.550006	0.731667	0.56783	0.510148	0.586634	0.416686	0.57399	0.565048	0.488206	0.610651	0.553755	0.547791	0.559752	0.560935
GSM437223	B	0.535697	0.573676	0.501397	0.474382	0.529597	0.73693	0.617865	0.505397	0.6748	0.418115	0.549783	0.560933	0.482114	0.575771	0.511204	0.520576	0.500791	0.65298
GSM437224	D	0.543895	0.581103	0.486254	0.487209	0.549182	0.687153	0.579227	0.512029	0.68635	0.419916	0.552047	0.543672	0.495216	0.57076	0.530906	0.543261	0.515117	0.626826
GSM437225	D	0.537487	0.586731	0.52242	0.511927	0.543008	0.758791	0.552498	0.518464	0.751843	0.432744	0.595555	0.516071	0.474958	0.562211	0.508169	0.537447	0.536306	0.621414
GSM437226	B	0.54116	0.629211	0.590646	0.560712	0.657866	0.766544	0.595372	0.542418	0.572273	0.484071	0.629604	0.593555	0.510718	0.58385	0.548888	0.541413	0.53695	0.593687
GSM437227	C	0.502096	0.555898	0.477117	0.460768	0.520427	0.699613	0.526426	0.454787	0.633162	0.383901	0.553286	0.474943	0.497233	0.5973	0.511679	0.52653	0.561273	0.566911
GSM437228	A	0.48217	0.558876	0.450144	0.451804	0.503897	0.684407	0.448804	0.471493	0.67022	0.354466	0.48393	0.520913	0.503193	0.55812	0.533713	0.530573	0.553364	0.576194
GSM437229	D	0.507933	0.563327	0.5167	0.49676	0.512761	0.736367	0.49133	0.514751	0.718244	0.424334	0.583973	0.444909	0.468264	0.55783	0.501563	0.531063	0.542118	0.588165
GSM437230	A	0.487022	0.561202	0.419084	0.443473	0.495183	0.630407	0.435727	0.479412	0.684491	0.355883	0.436945	0.453046	0.506101	0.604789	0.537439	0.538309	0.513621	0.568199
GSM437231	C	0.522039	0.565098	0.443463	0.465804	0.508145	0.660444	0.554481	0.4924	0.672153	0.40139	0.508287	0.535848	0.520226	0.618098	0.535807	0.559663	0.536431	0.608599
GSM437232	A	0.506931	0.566303	0.444647	0.449661	0.508779	0.677182	0.49059	0.500457	0.608798	0.366713	0.452819	0.486681	0.508116	0.617147	0.538183	0.529645	0.562525	0.564937
GSM437233	C	0.523702	0.611526	0.47559	0.487308	0.539108	0.697605	0.562852	0.491622	0.586263	0.390938	0.511171	0.579944	0.547996	0.619972	0.548641	0.555959	0.539068	0.569263
GSM437234	B	0.533534	0.595312	0.489928	0.468771	0.524076	0.720688	0.60821	0.497833	0.655821	0.403078	0.529073	0.569962	0.5082	0.608085	0.525736	0.535372	0.609822	0.621594
GSM437235	B	0.530688	0.590244	0.474464	0.470382	0.505938	0.711135	0.600286	0.50513	0.665216	0.401483	0.520019	0.545605	0.52106	0.604032	0.525588	0.532769	0.540152	0.626305
GSM437236	A	0.482951	0.566049	0.418077	0.423853	0.466672	0.659926	0.471225	0.475572	0.728056	0.33664	0.468952	0.486957	0.484595	0.56192	0.498378	0.501325	0.493629	0.571846
GSM437237	C	0.499774	0.581396	0.463284	0.449222	0.522081	0.657632	0.500771	0.496745	0.740813	0.363705	0.490582	0.510969	0.49345	0.566226	0.5189	0.541813	0.540407	0.602749
GSM437238	A	0.493917	0.550921	0.444879	0.445482	0.498101	0.689932	0.533972	0.478832	0.70161	0.387204	0.497931	0.502146	0.48499	0.583304	0.515913	0.523032	0.52443	0.561116
GSM437239	B	0.52118	0.57263	0.458391	0.460543	0.50607	0.651721	0.571779	0.496471	0.6868	0.401435	0.522504	0.530468	0.484892	0.584547	0.543085	0.541421	0.520539	0.557058
GSM437240	A	0.503224	0.568037	0.430987	0.449662	0.511952	0.634569	0.484763	0.511529	0.754756	0.348804	0.441164	0.485259	0.502891	0.607625	0.533356	0.529194	0.519628	0.57479
GSM437241	C	0.49589	0.567782	0.43703	0.455426	0.514232	0.649122	0.557213	0.483652	0.702857	0.35993	0.448086	0.523519	0.518166	0.63381	0.513299	0.522886	0.556889	0.575583
GSM437242	C	0.510974	0.589984	0.419855	0.429865	0.475685	0.674135	0.555227	0.466911	0.706254	0.355391	0.486596	0.514698	0.492246	0.582643	0.48915	0.532473	0.490903	0.608257
GSM437243	C	0.510728	0.559136	0.450225	0.464329	0.52421	0.684223	0.581701	0.474689	0.64993	0.387965	0.515091	0.547322	0.499322	0.64603	0.527073	0.539207	0.557767	0.586208
GSM437244	C	0.507158	0.573376	0.430891	0.447897	0.503053	0.64507	0.537069	0.492472	0.691489	0.366285	0.485067	0.530544	0.509333	0.598038	0.541035	0.54564	0.514314	0.584274
GSM437245	C	0.52102	0.572631	0.461293	0.460672	0.512462	0.694107	0.552515	0.484074	0.67682	0.406196	0.537449	0.521252	0.507777	0.608647	0.534921	0.533797	0.521114	0.607844
GSM437246	A	0.499396	0.572239	0.455751	0.473072	0.509541	0.67368	0.469999	0.479961	0.700838	0.371965	0.490588	0.486568	0.50293	0.61697	0.516965	0.526952	0.498636	0.590017
GSM437247	C	0.504106	0.535313	0.445367	0.454821	0.504664	0.658549	0.551555	0.482134	0.688348	0.355766	0.499511	0.521923	0.4912	0.592762	0.512085	0.531325	0.565709	0.585169
GSM437248	A	0.497758	0.579012	0.443486	0.471204	0.523726	0.638775	0.479801	0.507889	0.737163	0.374459	0.489628	0.502769	0.494801	0.592132	0.538531	0.552407	0.503128	0.614567
GSM437249	C	0.521399	0.598506	0.458318	0.482064	0.527603	0.699694	0.512784	0.505997	0.756107	0.374849	0.4944	0.531294	0.500212	0.58359	0.528373	0.567154	0.51447	0.596029
GSM437250	B	0.516243	0.57489	0.474966	0.477047	0.522441	0.725531	0.597323	0.51134	0.660759	0.410254	0.544919	0.52354	0.485985	0.584308	0.528155	0.525465	0.522429	0.566069
GSM437251	C	0.509622	0.579589	0.497228	0.49139	0.541672	0.695908	0.579399	0.51371	0.585474	0.419622	0.507015	0.536579	0.511034	0.609513	0.553158	0.541168	0.526839	0.56885
GSM437252	A	0.496396	0.536941	0.485169	0.498349	0.559145	0.693207	0.473348	0.508006	0.677732	0.376157	0.478293	0.460297	0.492641	0.630267	0.508299	0.505121	0.500148	0.551688
GSM437253	D	0.508007	0.552019	0.440952	0.459159	0.512449	0.620583	0.483634	0.479606	0.669036	0.367386	0.462682	0.487301	0.487841	0.591855	0.510609	0.536892	0.522983	0.603097
GSM437254	C	0.509788	0.552273	0.504838	0.482493	0.524787	0.709673	0.534441	0.527716	0.709603	0.385745	0.537913	0.4751	0.480065	0.57647	0.515204	0.501225	0.545928	0.576433
GSM437255	A	0.501754	0.587065	0.484317	0.483498	0.544379	0.708819	0.395287	0.485444	0.613372	0.405336	0.527703	0.511111	0.486995	0.585263	0.522053	0.534153	0.493829	0.568488
GSM437256	A	0.486703	0.57348	0.466844	0.457393	0.500749	0.733284	0.447742	0.461822	0.769809	0.381418	0.546517	0.462806	0.47132	0.582822	0.481405	0.511292	0.50107	0.588245
GSM437257	C	0.537901	0.619749	0.506789	0.481638	0.545451	0.708376	0.579137	0.48247	0.694142	0.410821	0.524102	0.527912	0.498044	0.594128	0.547024	0.539156	0.516268	0.614973
GSM437258	C	0.529094	0.587867	0.485417	0.497286	0.538795	0.698714	0.472433	0.517192	0.633461	0.412154	0.533521	0.501158	0.496279	0.594053	0.536174	0.55839	0.541924	0.601259
GSM437259	A	0.492503	0.553211	0.46159	0.466137	0.504287	0.684407	0.492126	0.488073	0.62449	0.375137	0.500482	0.484822	0.488012	0.592153	0.520622	0.540847	0.522936	0.587717
GSM437260	C	0.488447	0.559753	0.474937	0.4654	0.521762	0.713161	0.478801	0.477723	0.709615	0.386089	0.542621	0.482694	0.482298	0.556169	0.509022	0.507736	0.465784	0.580233
GSM437261	A	0.519304	0.599066	0.492292	0.501635	0.547496	0.723851	0.458278	0.515552	0.696501	0.39798	0.53801	0.516765	0.513329	0.574272	0.516285	0.578037	0.55652	0.589581
GSM437262	C	0.499373	0.567908	0.449564	0.454885	0.511334	0.640439	0.551508	0.493885	0.703152	0.351787	0.492749	0.533556	0.487435	0.591889	0.535345	0.538227	0.550598	0.564331
GSM437263	B	0.52603	0.584591	0.474575	0.456198	0.524265	0.712316	0.572674	0.480787	0.695045	0.403074	0.53987	0.536538	0.506934	0.56615	0.52758	0.530854	0.580891	0.641738
GSM437264	C	0.501162	0.588914	0.471567	0.463896	0.528737	0.650103	0.467764	0.495849	0.733134	0.339851	0.502704	0.514708	0.499849	0.582509	0.543918	0.554132	0.569214	0.624653
GSM437265	C	0.52103	0.591607	0.482809	0.465836	0.511404	0.719839	0.582938	0.487186	0.756372	0.37086	0.554752	0.541013	0.509868	0.583471	0.528484	0.519201	0.529803	0.608827
GSM437266	A	0.499028	0.567074	0.505107	0.482265	0.531507	0.742469	0.469029	0.494931	0.700726	0.395352	0.548444	0.462339	0.488611	0.592546	0.506096	0.507665	0.524	0.567658
GSM437267	D	0.495408	0.565855	0.483791	0.468662	0.50884	0.673184	0.491211	0.478366	0.73483	0.375074	0.524995	0.480874	0.473056	0.598627	0.535416	0.516788	0.473288	0.598193
GSM437268	A	0.482309	0.556271	0.428646	0.437792	0.477629	0.623698	0.432496	0.493147	0.733189	0.360798	0.466428	0.456164	0.490355	0.566593	0.495477	0.539646	0.551511	0.586583
GSM437269	A	0.499621	0.587878	0.417782	0.466763	0.501336	0.586447	0.460742	0.501065	0.709727	0.358981	0.459446	0.491026	0.489265	0.569501	0.560704	0.579799	0.487178	0.599578
GSM437270	B	0.54236	0.578526	0.516935	0.487712	0.537816	0.752458	0.631214	0.504453	0.632429	0.481399	0.565726	0.536119	0.491931	0.649849	0.549706	0.54098	0.475496	0.601255
GSM437271	D	0.533841	0.596872	0.520266	0.486649	0.528488	0.752205	0.528597	0.510633	0.695974	0.43341	0.570565	0.514638	0.497695	0.605763	0.521274	0.559871	0.498957	0.639079
GSM437272	B	0.553063	0.582625	0.511526	0.505922	0.573663	0.716619	0.57299	0.51226	0.578811	0.433342	0.575908	0.536495	0.51995	0.63472	0.528208	0.547619	0.460874	0.589117
GSM437273	A	0.48494	0.567778	0.443181	0.429245	0.47388	0.695492	0.475707	0.467044	0.737055	0.342518	0.4642	0.460623	0.478535	0.587039	0.496162	0.503673	0.515072	0.59829
GSM437274	D	0.516635	0.580571	0.464554	0.466633	0.514105	0.681273	0.535852	0.514814	0.68816	0.375793	0.481662	0.51286	0.500378	0.593101	0.525373	0.532493	0.539409	0.59215
GSM437275	A	0.511334	0.591704	0.456173	0.465355	0.515133	0.666136	0.436172	0.489557	0.696336	0.387858	0.494352	0.50466	0.508815	0.596271	0.5163	0.540829	0.524732	0.609732
GSM437276	C	0.532326	0.589388	0.497612	0.482407	0.53191	0.704384	0.573163	0.537259	0.656546	0.43148	0.531883	0.509843	0.517416	0.629036	0.541921	0.55105	0.51969	0.569884
GSM437277	A	0.535031	0.60664	0.453242	0.471299	0.52007	0.649425	0.50716	0.501881	0.759149	0.393816	0.490428	0.517072	0.522485	0.591261	0.543792	0.558898	0.510454	0.616766
GSM437278	B	0.548208	0.583312	0.491781	0.507016	0.533285	0.710723	0.587973	0.517859	0.684295	0.443994	0.552741	0.520287	0.510388	0.620334	0.527041	0.544577	0.52834	0.600392
GSM437279	C	0.518916	0.573011	0.445214	0.465437	0.508985	0.688927	0.552391	0.494323	0.729262	0.385919	0.502037	0.525275	0.515183	0.572194	0.515117	0.545005	0.48214	0.620249
GSM437280	C	0.533664	0.593278	0.479593	0.480245	0.522853	0.704268	0.573117	0.528199	0.671918	0.412086	0.535471	0.506547	0.512458	0.624976	0.534101	0.542311	0.534949	0.56669
GSM437281	A	0.517182	0.563196	0.456552	0.465869	0.514208	0.681633	0.504483	0.504144	0.721503	0.375547	0.491671	0.502174	0.512403	0.59756	0.515252	0.543428	0.497245	0.583511
GSM437282	C	0.517458	0.583212	0.443088	0.458856	0.517018	0.706343	0.512352	0.506386	0.729396	0.397947	0.519218	0.497072	0.492753	0.579508	0.535626	0.555041	0.515771	0.592321
GSM437283	A	0.5091	0.578907	0.484404	0.493481	0.546932	0.688657	0.457746	0.509248	0.552433	0.388779	0.501285	0.531819	0.49935	0.593903	0.520442	0.555504	0.529205	0.54578
GSM437284	C	0.536832	0.60883	0.482959	0.480854	0.507663	0.73855	0.595417	0.503928	0.695423	0.421485	0.553444	0.55454	0.502344	0.589789	0.53106	0.532777	0.496672	0.607843
GSM437285	A	0.501979	0.560051	0.454481	0.47413	0.525454	0.711301	0.452513	0.495514	0.634749	0.377113	0.464152	0.483859	0.509377	0.618887	0.523684	0.542151	0.490959	0.564363
GSM437286	C	0.498083	0.577003	0.418811	0.430473	0.472253	0.609024	0.502284	0.504984	0.761462	0.33268	0.459619	0.490567	0.464807	0.599449	0.540806	0.518008	0.571745	0.577845
GSM437287	A	0.510647	0.579474	0.452996	0.448124	0.499319	0.656257	0.48264	0.482613	0.705654	0.353219	0.47654	0.512969	0.505957	0.604441	0.516363	0.538808	0.554934	0.627549
GSM437288	D	0.482033	0.539121	0.437022	0.423732	0.476583	0.649376	0.50413	0.482772	0.765619	0.347699	0.477628	0.454765	0.467267	0.565044	0.50091	0.492704	0.495941	0.59589
GSM437289	A	0.490615	0.552333	0.42678	0.451593	0.49691	0.664717	0.479277	0.472943	0.714162	0.363236	0.503718	0.498222	0.480235	0.593286	0.520264	0.545605	0.565219	0.561011
GSM437290	A	0.505901	0.582453	0.420549	0.451181	0.502224	0.6064	0.454259	0.459586	0.726274	0.346633	0.474015	0.518449	0.495745	0.565235	0.529643	0.54458	0.503796	0.620711
GSM437291	A	0.499599	0.553219	0.476206	0.500427	0.538174	0.728074	0.461676	0.499055	0.685194	0.391691	0.491631	0.467585	0.483787	0.630145	0.542305	0.539585	0.524035	0.58397
GSM437292	A	0.487079	0.575787	0.451444	0.47079	0.522643	0.635467	0.44341	0.491242	0.765008	0.344884	0.449095	0.483158	0.491859	0.588091	0.535183	0.538808	0.520153	0.61376
GSM437293	B	0.510528	0.546091	0.456464	0.447846	0.495415	0.64613	0.601501	0.478584	0.747535	0.369562	0.46926	0.542092	0.491421	0.625631	0.528079	0.51121	0.483395	0.587581
GSM437294	D	0.498567	0.557541	0.498701	0.474549	0.511444	0.727979	0.505897	0.476701	0.725137	0.384808	0.551902	0.478975	0.463732	0.567614	0.502781	0.505927	0.510033	0.62135
GSM437295	C	0.494658	0.554462	0.460211	0.486366	0.546483	0.665533	0.50238	0.486322	0.662832	0.376755	0.487825	0.466114	0.49408	0.623402	0.525736	0.523457	0.504587	0.566605
GSM437296	A	0.491598	0.554758	0.438022	0.453061	0.511938	0.658881	0.508255	0.483296	0.706813	0.349738	0.470809	0.491342	0.495754	0.589546	0.501911	0.521805	0.556349	0.561331
GSM437297	D	0.521383	0.584544	0.584732	0.555537	0.556955	0.800139	0.518806	0.520139	0.756842	0.444116	0.58412	0.47568	0.469244	0.574316	0.533764	0.532121	0.487861	0.610906
GSM437298	A	0.490666	0.536878	0.443545	0.452821	0.504174	0.63183	0.415986	0.472908	0.72099	0.366362	0.447706	0.476528	0.506687	0.620965	0.52575	0.534742	0.481573	0.579829
GSM437299	C	0.518373	0.595863	0.50367	0.49183	0.545787	0.722578	0.500009	0.502915	0.710237	0.399377	0.571979	0.514931	0.483958	0.568772	0.524322	0.536406	0.528761	0.612739
GSM437300	A	0.4932	0.576653	0.464813	0.463498	0.511241	0.685301	0.504755	0.484176	0.738786	0.370709	0.502324	0.520689	0.493757	0.55785	0.535729	0.528397	0.528705	0.615089
GSM437301	B	0.526741	0.593958	0.486978	0.474253	0.54707	0.709164	0.612369	0.508953	0.673384	0.392251	0.553978	0.579066	0.499069	0.608285	0.54581	0.536073	0.560817	0.599264
GSM437302	A	0.500567	0.558653	0.465169	0.470392	0.530249	0.681441	0.473399	0.494315	0.737708	0.378763	0.536163	0.486112	0.485078	0.565207	0.521608	0.537564	0.545532	0.573585
GSM437303	D	0.514389	0.587353	0.457443	0.473922	0.526403	0.663144	0.499327	0.496479	0.726568	0.376156	0.496936	0.516197	0.495474	0.580414	0.530972	0.552517	0.515965	0.626421
GSM437304	D	0.515467	0.58256	0.500403	0.4912	0.552207	0.719716	0.527004	0.515432	0.536132	0.411743	0.521456	0.541191	0.506019	0.590498	0.544192	0.56894	0.543537	0.550651
GSM437305	C	0.528266	0.581084	0.470868	0.466464	0.514094	0.687283	0.564643	0.510956	0.680669	0.403873	0.512069	0.555197	0.517025	0.609438	0.534846	0.550797	0.610504	0.583521
GSM437306	B	0.553387	0.594191	0.563708	0.537161	0.599366	0.739948	0.624122	0.555708	0.542906	0.485703	0.598307	0.568631	0.510199	0.599398	0.544091	0.566891	0.546805	0.591631
GSM437307	D	0.527177	0.596458	0.566381	0.540727	0.58124	0.78675	0.564625	0.504891	0.753295	0.439885	0.619118	0.505078	0.481535	0.586197	0.523262	0.547042	0.434168	0.679718
GSM437308	B	0.520212	0.599324	0.494516	0.481602	0.538576	0.683478	0.594058	0.492615	0.702348	0.388541	0.492322	0.5369	0.517301	0.605175	0.530426	0.522178	0.554512	0.610162
GSM437309	D	0.492037	0.561868	0.496425	0.480177	0.542065	0.722185	0.498855	0.487342	0.740394	0.364607	0.508562	0.459649	0.471052	0.61514	0.494165	0.510084	0.531831	0.591918
GSM437310	A	0.482606	0.550242	0.412503	0.457852	0.513959	0.616695	0.448401	0.454744	0.660685	0.346937	0.414577	0.466739	0.495559	0.620695	0.550462	0.511584	0.481685	0.5736
GSM437311	A	0.492998	0.515412	0.432712	0.451849	0.479628	0.670756	0.518223	0.488848	0.697822	0.347061	0.473313	0.434015	0.475439	0.635726	0.512183	0.484019	0.475334	0.581498
GSM437312	A	0.49802	0.592412	0.428693	0.43958	0.490902	0.645289	0.404258	0.473972	0.735946	0.364534	0.473249	0.520791	0.499234	0.584756	0.489718	0.537639	0.513592	0.630665
GSM437313	A	0.504661	0.608739	0.514613	0.486666	0.539066	0.735057	0.50686	0.509289	0.769927	0.391758	0.577451	0.500343	0.477072	0.567851	0.518081	0.52617	0.497508	0.605205
GSM437314	D	0.509089	0.555461	0.504305	0.467666	0.523915	0.716453	0.550649	0.515459	0.701881	0.401971	0.548464	0.45733	0.476154	0.621911	0.509653	0.501538	0.52807	0.606634
GSM437315	B	0.563656	0.614937	0.554534	0.530429	0.594169	0.754482	0.670565	0.565915	0.554422	0.499058	0.641053	0.574464	0.509044	0.584942	0.574609	0.562708	0.508978	0.59724
GSM437316	C	0.486324	0.554904	0.452987	0.441985	0.497348	0.659456	0.520253	0.424303	0.64171	0.359998	0.489581	0.543273	0.503926	0.52634	0.489658	0.496423	0.578061	0.61435
GSM437317	D	0.521806	0.563608	0.495735	0.474232	0.534801	0.688357	0.576411	0.499727	0.733135	0.387436	0.529984	0.541926	0.488805	0.580437	0.497518	0.503051	0.519107	0.605806
GSM437318	C	0.50693	0.568809	0.465279	0.447523	0.51275	0.715467	0.589104	0.481003	0.72296	0.374556	0.537804	0.532071	0.486881	0.56994	0.495259	0.503609	0.57113	0.602357
GSM437319	B	0.522209	0.581858	0.491845	0.474093	0.536246	0.726253	0.594684	0.503046	0.66003	0.394123	0.543642	0.542259	0.499343	0.583294	0.520553	0.524168	0.547867	0.661009
GSM437320	D	0.504723	0.545654	0.480233	0.467718	0.521214	0.6992	0.509235	0.516615	0.562251	0.398256	0.506279	0.520851	0.487074	0.580668	0.508919	0.543079	0.652858	0.556297
GSM437321	D	0.511164	0.586337	0.498002	0.48511	0.543009	0.733759	0.452743	0.489104	0.694941	0.402268	0.54904	0.507111	0.492636	0.581821	0.512396	0.535299	0.515488	0.622558
GSM437322	C	0.509904	0.58253	0.478449	0.471122	0.515513	0.706579	0.486261	0.486381	0.677248	0.394353	0.538742	0.517578	0.510898	0.577329	0.504848	0.544101	0.509003	0.612495
GSM437323	C	0.500725	0.558031	0.459239	0.452584	0.526141	0.69097	0.520673	0.491973	0.651695	0.364532	0.489793	0.516919	0.497591	0.607563	0.523845	0.530827	0.514234	0.568512
GSM437324	A	0.497915	0.572619	0.446607	0.447446	0.500038	0.678113	0.472975	0.494733	0.693282	0.356965	0.484867	0.496962	0.4901	0.575671	0.500721	0.520831	0.551408	0.611101

## Sheet: Table S5
Table S5. The relative amount of TME infiltration cells in Meta cohort.
ID	Hypoxia-cluster	Activated B cell	Activated CD4 T cell	Activated CD8 T cell	Activated dendritic cell	CD56bright natural killer cell	CD56dim natural killer cell	Central memory CD4 T cell	Central memory CD8 T cell	Effector memeory CD4 T cell	Effector memeory CD8 T cell	Eosinophil	Gamma delta T cell	Immature B cell	Immature dendritic cell	Macrophage	Mast cell	MDSC	Memory B cell	Monocyte	Natural killer cell	Natural killer T cell	Neutrophil	Plasmacytoid dendritic cell	Regulatory T cell	T follicular helper cell	Type 1 T helper cell	Type 17 T helper cell	Type 2 T helper cell
TCGA-AA-3693	A	-0.33481	0.0544444	0.110819	0.152209	0.243805	0.275011	0.336847	0.210995	0.0796606	-0.0269694	-0.239611	0.210549	-0.263429	0.179182	-0.174069	-0.174084	0.0234118	0.136262	0.259653	0.133113	0.0323674	-0.329788	0.222202	0.00311071	0.0199419	-0.00472229	-0.0438618	-0.117849
TCGA-A6-6781	B	-0.179136	0.205469	0.174361	0.288545	0.186311	0.273196	0.505438	0.372798	0.129415	0.256767	-0.137192	0.27458	-0.0543849	0.284163	0.0787433	0.0907182	0.365866	0.103914	0.226266	0.295151	0.112904	-0.0568098	0.322084	0.339276	0.127395	0.103033	-0.0174597	0.13596
TCGA-AA-3506	C	-0.12403	0.0750489	0.20475	0.223899	0.19305	0.362652	0.40408	0.264356	0.0324153	0.0928091	-0.187363	0.287986	-0.197508	0.201748	-0.0492669	-0.0600903	0.230373	0.0502059	0.289104	0.192703	0.0464756	-0.161103	0.269106	0.0890733	0.0712958	0.0297274	0.0500256	-0.0616634
TCGA-AM-5821	B	-0.107434	0.332455	0.301228	0.235765	0.199984	0.248372	0.440454	0.263425	0.135337	0.204879	-0.237171	0.300127	-0.0807007	0.262985	-0.0204153	-0.0507677	0.260849	0.0407093	0.277188	0.181077	0.138745	-0.147841	0.255526	0.123376	0.0771232	0.0913877	-0.0167232	0.0777724
TCGA-DM-A1D8	A	-0.333801	0.0507936	0.138671	0.110977	0.211666	0.223279	0.335924	0.165378	0.0396599	-0.0686905	-0.310447	0.158387	-0.336612	0.152722	-0.2162	-0.238481	-0.0587928	0.0757593	0.247934	0.0962086	-0.0324812	-0.391198	0.278213	-0.137977	-0.00445395	-0.055795	-0.064186	-0.0596589
TCGA-F4-6460	C	-0.157412	0.0653404	0.135427	0.16256	0.168444	0.266947	0.427445	0.215355	0.0913042	0.0425678	-0.1915	0.241468	-0.214741	0.120709	-0.122037	-0.187194	0.139306	0.0393277	0.255624	0.224141	0.0620712	-0.35832	0.33744	0.0171955	0.0465382	-0.0128909	-0.0666701	-0.0735124
TCGA-AA-3930	D	-0.176119	0.244728	0.197736	0.216922	0.209176	0.272483	0.413266	0.290335	0.0852197	0.118142	-0.213777	0.268678	-0.147433	0.231264	-0.0533562	0.0473934	0.238993	0.0958726	0.246161	0.164713	0.0729651	-0.0942836	0.238646	0.0810749	0.08205	0.0341028	-0.0103765	-0.00823716
TCGA-D5-6539	D	-0.134156	0.0992763	0.129172	0.197919	0.169253	0.280827	0.417196	0.230671	0.0719287	0.0537736	-0.20817	0.267214	-0.191022	0.197683	-0.114729	-0.119082	0.117793	0.0852204	0.284827	0.191964	-0.0059755	-0.173103	0.24959	0.0424024	0.0409986	0.00597057	-0.029873	-0.0329273
TCGA-AA-A02W	C	-0.266616	0.0522327	0.131005	0.129901	0.206515	0.274211	0.35485	0.173504	0.0720184	-0.0651517	-0.25295	0.196764	-0.280678	0.163919	-0.175095	-0.0820651	-0.0155406	0.106617	0.222271	0.152065	0.0146157	-0.416493	0.289935	-0.0592259	-0.00238342	-0.0356212	-0.0615166	-0.079543
TCGA-F4-6855	B	-0.275976	0.0682485	0.0861703	0.163115	0.2283	0.2834	0.443714	0.319183	0.0962687	0.10173	-0.0938332	0.255934	-0.198337	0.20454	-0.043444	-0.0427101	0.19024	0.0738205	0.239057	0.240803	0.0670513	-0.401311	0.302294	0.129493	0.080754	0.02932	-0.0745272	-0.0610537
TCGA-D5-5538	B	-0.131558	0.191713	0.193402	0.265832	0.206315	0.3079	0.433838	0.326526	0.0897581	0.160212	-0.167885	0.326192	-0.119837	0.231266	0.0191353	-0.0498841	0.312977	0.0964833	0.275238	0.224178	0.0889906	-0.250207	0.330707	0.213052	0.123593	0.0864734	0.0113691	-0.0543116
TCGA-AZ-4614	A	-0.345016	0.0872122	0.183309	0.180917	0.188	0.341552	0.333851	0.195503	0.0894779	0.0360253	-0.261667	0.197148	-0.300722	0.178717	-0.154426	-0.184084	-0.00115035	0.114395	0.290026	0.126783	0.0162971	-0.319183	0.232603	-0.138755	0.0146668	-0.0251834	-0.0100378	-0.0104392
TCGA-AA-3862	A	-0.160924	0.214969	0.252818	0.214192	0.230636	0.295694	0.377991	0.258219	0.0490846	0.0990577	-0.130368	0.274183	-0.156229	0.210787	-0.0695417	0.0120393	0.217475	0.0572395	0.257621	0.144555	0.0464294	-0.168014	0.245535	0.0424826	0.0506599	0.0516823	0.0176663	-0.0261723
TCGA-CM-5348	B	-0.294461	0.0670386	0.0645801	0.257867	0.189838	0.333216	0.471983	0.343723	0.015909	0.134132	-0.194137	0.321007	-0.07873	0.30203	0.0242184	0.0835623	0.282315	0.0766151	0.273617	0.251767	0.115445	-0.135426	0.280253	0.239041	0.137273	0.062219	0.00638815	-0.015136
TCGA-CM-6678	C	-0.305393	0.0225711	0.0856698	0.126315	0.215575	0.305936	0.392625	0.217012	0.068161	-0.0601464	-0.208966	0.223916	-0.314417	0.177351	-0.135374	-0.178883	0.0506125	0.0685963	0.261918	0.136063	-0.00565731	-0.284345	0.271057	-0.0812387	0.00826027	-0.0243296	-0.0371699	-0.0241553
TCGA-AZ-6605	B	-0.0727016	0.138429	0.229433	0.206494	0.220036	0.297845	0.467658	0.279286	0.111967	0.15491	-0.180159	0.292724	-0.0915591	0.20309	-0.0316927	-0.0472033	0.26307	0.0714807	0.257582	0.238333	0.0945725	-0.263142	0.324328	0.161978	0.0757412	0.0789996	-0.0316538	-0.0569853
TCGA-D5-6529	C	-0.0306318	0.202447	0.244586	0.25567	0.196347	0.312865	0.465759	0.327442	0.0723896	0.200826	-0.133895	0.298587	-0.0567453	0.226031	-0.00358084	-0.0180893	0.300213	0.0938046	0.259661	0.21739	0.069145	-0.213525	0.297553	0.19589	0.0899826	0.0972133	-0.0589597	-0.0648592
TCGA-A6-2674	B	-0.181308	0.27655	0.103469	0.340099	0.182143	0.26672	0.487702	0.374503	0.141431	0.187292	-0.157779	0.304536	-0.075714	0.299919	0.0811508	0.0885611	0.32592	0.167891	0.208944	0.261841	0.112671	0.120528	0.366349	0.285227	0.173738	0.103454	-0.0384525	0.0483346
TCGA-AA-A00A	D	-0.192202	0.130974	0.23167	0.219182	0.220262	0.288023	0.413895	0.255243	0.0336129	0.163512	-0.226617	0.256722	-0.186108	0.146787	-0.110163	-0.149345	0.167173	0.121396	0.282302	0.192334	0.0856994	-0.308568	0.24931	0.0212957	0.0823706	0.0502079	0.109755	-0.101173
TCGA-AA-3848	A	-0.202421	-0.00326509	0.136622	0.180317	0.209952	0.375599	0.382145	0.223625	-0.0233338	0.0295124	-0.226281	0.192746	-0.289715	0.141719	-0.131012	-0.138097	0.138032	0.0733986	0.283587	0.145776	0.0817643	-0.305996	0.22787	0.0206031	0.0297628	-0.0138096	-0.0629909	-0.161795
TCGA-AA-3861	A	-0.0476439	0.179543	0.227853	0.195968	0.247285	0.300256	0.389073	0.248112	0.0466179	0.0909589	-0.135017	0.228636	-0.142686	0.168715	-0.0894659	-0.0854417	0.168841	0.0552431	0.297322	0.101689	-0.0405363	-0.24259	0.252541	0.00334049	0.0178566	0.00961602	0.0238298	0.0244234
TCGA-AA-A02J	A	-0.34416	0.0815101	0.068917	0.115011	0.180086	0.270792	0.289169	0.197632	0.0661888	-0.178847	-0.175557	0.205455	-0.356626	0.119816	-0.244938	-0.153765	-0.0377797	0.135063	0.275904	0.0726189	-0.0489377	-0.317526	0.251586	-0.108559	-0.0116352	-0.0662861	-0.03209	-0.12599
TCGA-AA-3846	C	-0.186386	0.191895	0.17433	0.192302	0.23024	0.248196	0.396013	0.232678	0.0683965	0.0720984	-0.0584911	0.28073	-0.154176	0.219073	-0.107487	-0.0306972	0.153939	0.0739892	0.278097	0.155586	0.0486941	-0.244985	0.258985	0.066386	0.0150798	0.017084	-0.0131012	-0.0774476
TCGA-AA-3811	D	-0.129544	0.145793	0.197804	0.184385	0.134348	0.280507	0.412146	0.245213	0.0648217	0.0843432	-0.141546	0.297996	-0.151859	0.181364	-0.0902835	0.00282501	0.201381	0.0355941	0.255729	0.166637	0.0395826	-0.271993	0.216913	0.037276	0.0533936	-0.0117327	-0.0357825	0.00458239
TCGA-DM-A1DA	A	-0.28191	0.150384	0.109688	0.144219	0.169118	0.300774	0.345442	0.226452	0.0534202	-0.0594648	-0.260614	0.218888	-0.306184	0.179814	-0.191846	-0.153361	-0.00203976	0.0893527	0.230878	0.087707	0.0455823	-0.353937	0.21158	-0.0954073	-0.00733345	-0.0341924	-0.0940523	0.0338461
TCGA-AZ-4313	A	-0.304046	0.0798149	0.153995	0.174015	0.172056	0.345368	0.397406	0.236175	0.0749791	0.0337276	-0.220611	0.216714	-0.307381	0.179235	-0.157002	-0.126012	0.126835	0.0436746	0.264052	0.100904	0.0217864	-0.341097	0.239464	-0.0969245	0.0215315	-0.00799762	0.027141	-0.00406218
TCGA-AA-3870	D	-0.115675	0.137101	0.199625	0.215041	0.184238	0.37284	0.473101	0.321488	0.055149	0.140945	-0.218682	0.307382	-0.10585	0.225911	-0.020573	0.0338019	0.28436	0.0997426	0.292998	0.226174	0.121745	-0.211763	0.264025	0.227776	0.145974	0.06725	-0.024233	-0.00175464
TCGA-CK-6748	B	-0.303848	0.0210779	0.116235	0.191563	0.196427	0.307472	0.447385	0.309081	0.0855825	0.0507489	-0.0955261	0.268142	-0.192394	0.196162	-0.0135173	-0.0247875	0.221845	0.0675255	0.254121	0.23874	0.0903936	-0.286771	0.292158	0.162429	0.0356397	0.0196204	-0.0315951	-0.0693316
TCGA-G4-6311	B	-0.0279009	0.156892	0.0872675	0.204412	0.200014	0.291644	0.438571	0.276143	0.0604491	0.0465877	-0.0904449	0.272799	-0.0705542	0.211929	-0.0752963	-0.0671437	0.180239	0.0929844	0.245954	0.204444	0.0828529	-0.312637	0.291256	0.110539	0.0544421	0.0420409	-0.040112	-0.0912512
TCGA-AZ-6608	A	-0.371208	0.0886745	0.0857558	0.107522	0.213079	0.246127	0.323102	0.182809	0.0722896	-0.094738	-0.239348	0.189967	-0.343191	0.138615	-0.20682	-0.22478	-0.0211723	0.0803794	0.23342	0.0738379	-0.0280488	-0.359047	0.198824	-0.103185	-0.0112498	-0.0441276	-0.0810067	-0.0621453
TCGA-AA-3660	C	-0.223805	0.098074	0.106394	0.1828	0.235596	0.292695	0.376341	0.223239	0.0503368	0.002816	-0.219718	0.27027	-0.236307	0.181231	-0.114209	-0.0923825	0.0990661	0.0889431	0.256304	0.162753	0.02126	-0.268969	0.276433	0.0242311	0.0380566	-0.0069803	-0.033625	-0.0722704
TCGA-AA-3814	C	-0.148436	0.140068	0.212021	0.218003	0.234804	0.312965	0.413351	0.319025	0.0707071	0.123356	-0.0731175	0.303943	-0.119959	0.212047	-0.0218261	0.000146468	0.248403	0.0881469	0.269483	0.210333	0.06818	-0.187124	0.279135	0.174396	0.0966994	0.0558068	0.00104479	-0.0885107
TCGA-A6-6648	C	-0.204205	0.161999	0.095066	0.154928	0.197765	0.224778	0.355602	0.201302	0.0907695	-0.0239692	-0.206855	0.196962	-0.237731	0.163924	-0.19092	-0.10368	0.0289712	0.169893	0.233468	0.156389	0.0134998	-0.281383	0.215598	-0.024073	-0.00910746	-0.0201106	-0.0617889	-0.0338943
TCGA-AA-3525	D	-0.151794	0.124226	0.148116	0.21679	0.194137	0.311688	0.420472	0.278754	0.0608321	0.134375	-0.260128	0.274663	-0.212392	0.205279	-0.0666448	-0.00851199	0.185898	0.0628222	0.285106	0.111404	0.0457189	-0.162947	0.253491	0.00195697	0.0954312	0.0117061	0.0284205	0.0271971
TCGA-CA-5796	D	-0.132773	0.0804419	0.191221	0.19613	0.213501	0.263715	0.423106	0.255339	0.0652069	0.0471347	-0.210736	0.210188	-0.132814	0.1722	-0.0877822	-0.13298	0.106114	0.0605528	0.272693	0.137672	-0.00704637	-0.244369	0.255267	-0.0182827	0.0120209	-0.00533659	0.0319291	0.0288272
TCGA-NH-A50U	A	-0.398687	0.124183	0.0398584	0.138788	0.208948	0.30035	0.377416	0.20142	0.0485666	0.0235696	-0.263132	0.236695	-0.273979	0.195677	-0.148643	-0.142296	0.0554162	0.0911766	0.252584	0.155528	0.0251119	-0.371776	0.285333	-0.0771192	0.0354535	-0.0408297	-0.0979028	-0.0470806
TCGA-AA-3522	A	-0.104972	0.131055	0.170523	0.186781	0.224689	0.281202	0.377431	0.235869	0.0806519	0.0646334	-0.173244	0.227237	-0.154577	0.166227	-0.0941377	-0.0725799	0.14273	0.0581197	0.273572	0.138503	-0.0081144	-0.267356	0.23526	-0.0021738	0.0300027	0.0303459	0.0456692	-0.0276261
TCGA-AA-3510	A	-0.103595	0.149212	0.205255	0.188724	0.203739	0.301119	0.408535	0.285894	0.0408082	0.0806969	-0.148398	0.282401	-0.154848	0.222513	-0.0579612	0.0157328	0.259619	0.0949317	0.283397	0.151194	0.0593621	-0.242388	0.23104	0.0992866	0.0868866	0.0291963	-0.00254886	-0.088409
TCGA-CM-5344	C	-0.303668	0.0503546	0.118493	0.143345	0.203099	0.319285	0.406354	0.232963	0.0660761	0.00829181	-0.22307	0.25693	-0.27286	0.161513	-0.130262	-0.162381	0.0650187	0.0470368	0.23458	0.216591	0.0690765	-0.362021	0.250387	-0.00679119	-0.00451189	-0.0011084	0.0151019	-0.0524313
TCGA-AA-A01F	A	-0.401518	-0.0112466	0.110704	0.171509	0.175064	0.291354	0.381892	0.211002	0.0464885	-0.100329	-0.23538	0.184439	-0.326909	0.113956	-0.208829	-0.179239	0.0458152	0.071923	0.329564	0.0915698	-0.0223059	-0.153457	0.230722	-0.106916	-0.000192418	-0.0358728	-0.0265541	-0.0648129
TCGA-CM-5868	C	-0.298826	0.108796	0.0996704	0.152701	0.216594	0.272163	0.400666	0.23671	0.0922822	-0.0294407	-0.222726	0.265812	-0.280159	0.198301	-0.121018	-0.173364	0.0436712	0.10476	0.24726	0.184291	0.0553133	-0.371817	0.247641	-0.0427957	-0.00593512	-0.00313467	-0.0515504	-0.0892404
TCGA-A6-6780	D	-0.176242	0.369531	0.276754	0.268377	0.211087	0.252059	0.420567	0.299117	0.138135	0.236564	-0.204545	0.290814	-0.0362889	0.237756	0.012443	-0.0834416	0.320475	0.12163	0.232426	0.222313	0.09097	-0.257605	0.231584	0.217966	0.124732	0.0709523	-0.0102519	0.0672099
TCGA-AA-3495	A	-0.101424	0.139104	0.223333	0.203118	0.214081	0.302829	0.399038	0.238753	0.0940665	0.0422627	-0.211378	0.280131	-0.200777	0.190602	-0.123746	-0.102447	0.159187	0.104569	0.244407	0.158562	0.0302834	-0.213091	0.261226	0.0494218	0.0591078	0.0144227	0.0259754	-0.0825822
TCGA-A6-5664	B	-0.110997	0.208805	0.21454	0.239123	0.190226	0.278039	0.449689	0.302594	0.119369	0.179693	-0.0520905	0.293108	-0.132636	0.241241	-0.0086276	0.117447	0.286618	0.0938387	0.267387	0.21793	0.103975	-0.25458	0.322544	0.200444	0.0979809	0.0655562	0.00811882	0.0454261
TCGA-NH-A8F8	C	-0.231293	0.0648815	0.0964666	0.167147	0.22328	0.307709	0.415769	0.232858	0.0449508	0.0432882	-0.186234	0.240266	-0.232735	0.162811	-0.140655	-0.117038	0.120748	0.0384827	0.238216	0.207352	0.059467	-0.361347	0.273757	0.00640642	0.0115266	0.00084574	-0.0581983	-0.137674
TCGA-AA-3561	A	-0.309883	0.148197	0.153125	0.195659	0.236671	0.299427	0.342288	0.210458	0.0737967	-0.0266844	-0.199573	0.240028	-0.268026	0.165734	-0.104207	-0.168629	0.186172	0.0572581	0.259828	0.133234	0.0398902	-0.208912	0.210989	0.00867471	0.0396684	0.000993499	-0.0663025	-0.0219479
TCGA-A6-5665	D	-0.177583	0.211248	0.167693	0.234655	0.108696	0.259243	0.451284	0.281985	0.105571	0.131987	-0.17066	0.209603	-0.142113	0.229331	-0.165184	-0.0879552	0.184307	0.0872441	0.221355	0.1908	0.0822724	-0.182246	0.246225	0.0133971	0.0294007	0.0122952	-0.0399714	0.0709863
TCGA-A6-2683	A	-0.256206	-0.0599228	0.0595566	0.175901	0.237309	0.378027	0.374208	0.255183	-0.0433497	-0.0444229	-0.227793	0.198242	-0.27864	0.152137	-0.147926	-0.138755	0.132635	0.0129382	0.296654	0.133905	0.00501738	-0.360348	0.213949	-0.038412	0.0274491	-0.0209857	-0.0485584	-0.154214
TCGA-AY-A54L	A	-0.301637	0.100493	0.1026	0.0897724	0.187975	0.224695	0.320226	0.162855	0.0705219	-0.106071	-0.133231	0.171215	-0.344159	0.153332	-0.257719	-0.0822646	-0.0239735	0.0598646	0.327447	0.0855262	-0.0370487	-0.266636	0.246206	-0.137695	-0.0303802	-0.0542557	-0.0368566	-0.0236233
TCGA-AA-A00Q	A	-0.214802	0.0375812	0.16348	0.160686	0.195264	0.297692	0.393171	0.212266	0.0461296	0.00935627	-0.246965	0.22155	-0.251821	0.151738	-0.145718	-0.176358	0.116103	0.0580035	0.25729	0.168837	0.0195036	-0.3955	0.211703	-0.0371294	0.0411177	-0.0116084	-0.00802131	-0.0985516
TCGA-AA-3837	C	-0.139848	0.0798197	0.133587	0.180284	0.182058	0.355294	0.402768	0.218484	0.0273729	0.00190298	-0.223884	0.239085	-0.218512	0.130261	-0.130316	-0.101037	0.105771	0.0837773	0.269155	0.174214	0.00925594	-0.301309	0.279401	-0.0001131	0.00893878	0.00164861	0.0301854	-0.104775
TCGA-AZ-4308	A	-0.202964	-0.022534	0.166383	0.196396	0.20444	0.379418	0.40547	0.22538	-0.000133984	0.0440945	-0.208239	0.261294	-0.284143	0.157478	-0.0678123	-0.115192	0.192106	-0.00112499	0.277304	0.194687	0.0804137	-0.276151	0.255911	0.0374898	0.0727001	0.0184492	0.0672992	-0.141702
TCGA-F4-6808	A	-0.373627	0.0313497	0.0759714	0.161636	0.201894	0.372448	0.345623	0.19779	0.0672754	-0.106136	-0.256786	0.180027	-0.352488	0.137559	-0.23737	-0.184935	0.000927169	0.0861088	0.315644	0.116445	0.00866928	-0.233268	0.296461	-0.0884484	-0.0115636	-0.0632647	-0.05213	-0.134604
TCGA-CM-5864	A	-0.220788	0.13491	0.142364	0.141823	0.228629	0.261191	0.360789	0.193337	0.0625803	-0.0241101	-0.234785	0.189779	-0.264563	0.194416	-0.134727	-0.156473	0.0812279	0.103952	0.287069	0.126531	-0.00727684	-0.313093	0.264794	-0.0256218	-0.00180294	-0.0301771	-0.0600768	-0.0158288
TCGA-D5-6537	C	-0.386119	0.191514	0.140521	0.17525	0.176336	0.292814	0.362626	0.25627	0.0841263	-0.00226149	-0.240536	0.239073	-0.28076	0.183399	-0.161984	-0.0878707	0.0813865	0.129354	0.230671	0.141511	0.0415244	-0.205399	0.23716	0.0487252	-0.0255419	-0.00491066	-0.0562487	-0.0592581
TCGA-CA-5797	C	-0.200204	0.0765521	0.131383	0.150917	0.252873	0.295452	0.395227	0.230817	0.0633177	0.0221419	-0.241893	0.234761	-0.236601	0.200208	-0.121992	-0.0581296	0.0753264	0.0932762	0.277592	0.167297	0.0501454	-0.306688	0.29579	0.0309263	0.0429391	-0.000109677	-0.0758204	-0.0723696
TCGA-AA-A02F	C	-0.412323	0.105596	0.0274676	0.112164	0.177833	0.261863	0.362946	0.171655	0.0471704	-0.0973363	-0.194038	0.173955	-0.357717	0.204616	-0.189426	-0.158241	0.0230757	0.0487528	0.249707	0.126063	0.0264859	-0.389851	0.260643	-0.125042	0.0186592	-0.0489938	-0.0856247	-0.0454439
TCGA-A6-5667	C	-0.293138	0.101126	0.094743	0.162793	0.196084	0.294594	0.376682	0.223633	0.0861113	-0.0387504	-0.268075	0.237074	-0.228543	0.153758	-0.160307	-0.092045	0.0656661	0.135356	0.250456	0.193688	0.0641262	-0.33999	0.262543	0.0195921	0.0163383	-0.00742864	-0.1178	-0.106754
TCGA-A6-5659	A	-0.275492	0.105316	0.0648124	0.129864	0.196733	0.226982	0.355812	0.212032	0.0992962	-0.0287523	-0.137612	0.163918	-0.220515	0.146161	-0.165121	-0.122966	-0.0199327	0.151596	0.202859	0.162898	-0.0122683	-0.36162	0.240314	0.0153092	-0.0106846	-0.0321128	-0.115437	-0.0585613
TCGA-QG-A5YX	A	-0.26464	0.142495	0.0919736	0.166171	0.190815	0.304052	0.35079	0.225606	0.09227	-0.00780225	-0.211022	0.220514	-0.284677	0.170875	-0.164261	-0.171609	-0.0184968	0.139448	0.26821	0.0936011	-0.0165997	-0.268111	0.244489	-0.0886666	-0.0289185	-0.0372963	-0.037358	-0.0736899
TCGA-A6-6650	A	-0.269699	0.153254	0.0496823	0.129979	0.178522	0.259094	0.32609	0.161111	0.101841	-0.0565788	-0.126705	0.166895	-0.24239	0.146491	-0.216573	-0.158425	0.0053376	0.177105	0.238808	0.158616	-0.0203364	-0.332173	0.225869	-0.0197086	-0.00279472	-0.0525773	-0.100154	-0.0292991
TCGA-AA-A00N	D	-0.265244	0.0686827	0.11542	0.233514	0.209629	0.327224	0.440213	0.321111	0.064991	0.102727	-0.235637	0.294865	-0.213612	0.242459	-0.0179172	-0.102695	0.253806	0.0727155	0.26041	0.207577	0.0624716	-0.146545	0.27985	0.129946	0.076699	0.0579283	0.0299997	-0.0396696
TCGA-AA-A01K	C	-0.202616	0.101589	0.186188	0.212681	0.203949	0.338972	0.420868	0.236873	0.05554	0.0945276	-0.223906	0.261075	-0.225836	0.203338	-0.0857929	-0.148985	0.155817	0.0187975	0.260915	0.191599	0.0876296	-0.292132	0.276089	0.0545589	0.0536813	0.014257	-0.0523209	-0.0383754
TCGA-DM-A0XD	A	-0.300785	0.119901	0.101447	0.167842	0.207465	0.355388	0.356683	0.246052	0.0691474	0.033245	-0.319808	0.263712	-0.300786	0.176674	-0.127161	-0.147283	0.0490124	0.073846	0.282287	0.143037	0.0569481	-0.227715	0.263705	-0.0505966	0.0198543	-0.0212142	-0.0551718	-0.0375928
TCGA-AA-3712	C	-0.262115	0.178384	0.135462	0.189343	0.205584	0.276694	0.410674	0.248306	0.0839615	0.07309	-0.221963	0.278073	-0.248881	0.183941	-0.142441	-0.140978	0.130406	0.0700182	0.23397	0.19012	0.0491236	-0.291888	0.235557	0.0653666	0.0134886	0.00802865	-0.064951	-0.0677309
TCGA-A6-6140	C	-0.230372	0.141885	0.18579	0.16246	0.184424	0.287693	0.360221	0.217289	0.0693663	-0.0411513	-0.154802	0.228747	-0.276894	0.162296	-0.173007	-0.107416	0.0824602	0.10022	0.266605	0.146532	0.0030849	-0.236933	0.260493	-0.00982861	-0.00399835	-0.0204178	-0.0141553	-0.112167
TCGA-AZ-6599	A	-0.201039	0.0495329	0.136017	0.0862469	0.223477	0.279165	0.370964	0.171142	0.0648858	-0.0258504	-0.127172	0.181285	-0.291041	0.119704	-0.190286	-0.139744	0.0716724	0.0628892	0.250425	0.107692	-0.0599246	-0.384625	0.266034	-0.209497	-0.0832389	-0.0634291	0.00165368	0.0364881
TCGA-CM-6163	C	-0.108799	0.174939	0.19966	0.177229	0.216432	0.226135	0.432947	0.249914	0.0774956	0.0811687	-0.198952	0.241827	-0.139156	0.236772	-0.0633694	-0.108597	0.213601	0.0867705	0.25994	0.207347	0.0245961	-0.245067	0.263291	0.0725409	0.0377886	0.0232425	-0.056254	-0.0947416
TCGA-AA-3855	A	-0.132438	0.13567	0.196189	0.225996	0.212653	0.303491	0.407727	0.22944	0.0637766	0.0734785	-0.156699	0.25004	-0.173836	0.179207	-0.0825144	-0.059082	0.182853	0.0806665	0.284831	0.158737	-0.00299566	-0.1227	0.219219	0.0551993	0.0654525	0.0039818	-0.0356668	-0.045033
TCGA-AA-3941	A	-0.214821	0.118085	0.11098	0.192347	0.212251	0.323311	0.397284	0.199685	0.0432931	0.0106925	-0.244221	0.219506	-0.243736	0.193682	-0.133273	-0.104028	0.0931304	0.0591949	0.32517	0.12613	-0.012316	-0.264103	0.260054	-0.0540166	0.0501767	0.00525673	-0.0188438	0.0621385
TCGA-D5-6898	C	-0.200858	0.108151	0.116278	0.183258	0.225476	0.296063	0.415122	0.260973	0.0651343	0.0521198	-0.265319	0.27583	-0.175352	0.208149	-0.0973853	-0.0361129	0.191795	0.1324	0.261401	0.20771	0.0803511	-0.316649	0.278611	0.16499	0.06896	0.0438045	-0.0513165	-0.0576747
TCGA-AA-3655	D	-0.24807	0.167809	0.127688	0.212186	0.216433	0.284902	0.397409	0.245957	0.0579588	0.0813054	-0.214722	0.249766	-0.225726	0.273931	-0.111792	-0.1032	0.0925184	0.0971638	0.295046	0.17321	0.0341148	-0.262763	0.267494	0.0413668	0.0319851	0.00352047	-0.0437667	0.0169444
TCGA-A6-5656	C	-0.387812	0.106915	0.0482471	0.13169	0.171895	0.272196	0.352707	0.189097	0.10956	0.0146374	-0.109088	0.187265	-0.220414	0.1726	-0.173195	-0.124507	-0.04108	0.167296	0.20804	0.170902	0.0178577	-0.312069	0.263626	0.0130255	0.0187858	-0.0174757	-0.0640782	-0.0744209
TCGA-G4-6302	B	-0.163193	0.0568239	0.134166	0.253748	0.188984	0.315329	0.476103	0.27151	0.148421	0.212432	-0.15563	0.258333	-0.148542	0.242538	0.0255392	0.0108989	0.245364	0.0577846	0.249094	0.288926	0.152795	-0.281601	0.311323	0.182322	0.11786	0.0858049	-0.103199	0.0743967
TCGA-QG-A5YV	A	-0.223256	0.148481	0.124415	0.153069	0.208255	0.24261	0.362365	0.185727	0.0840088	-0.00169469	-0.218955	0.219461	-0.2716	0.126441	-0.162266	-0.176612	0.096808	0.0821718	0.25124	0.151616	-0.0132948	-0.339186	0.194987	-0.053076	0.00101402	-0.0270157	-0.0872483	-0.067598
TCGA-DM-A280	D	-0.36371	0.092609	0.0727307	0.228917	0.186818	0.286433	0.416281	0.271705	0.0601417	-0.0461069	-0.238599	0.258406	-0.307313	0.198328	-0.139991	-0.139824	0.0966069	0.0610559	0.32211	0.154045	0.0293585	-0.135271	0.236688	-0.025777	0.0563319	0.0149538	-0.0619469	-0.00740019
TCGA-AD-6901	B	-0.205699	0.0278916	0.188394	0.20557	0.224754	0.313323	0.449265	0.291241	0.076786	0.136694	-0.148504	0.307843	-0.184606	0.203929	-0.0280956	0.00291932	0.244244	0.0418801	0.252916	0.226265	0.09262	-0.382474	0.302029	0.130234	0.0893456	0.0472909	-0.0360888	-0.138812
TCGA-A6-5662	C	-0.317486	-0.00668299	0.0403486	0.141012	0.225925	0.24948	0.393276	0.188779	0.0792262	-0.0271486	-0.229224	0.249629	-0.254143	0.202981	-0.147806	-0.184977	0.0555408	0.038477	0.24683	0.163899	0.0392157	-0.363206	0.268052	-0.0566906	0.00173036	-0.0215517	-0.0588957	-0.137634
TCGA-F4-6570	B	-0.0882813	0.176644	0.307898	0.249695	0.185858	0.347567	0.472069	0.355138	0.0855588	0.246857	-0.299312	0.270006	-0.0679346	0.203578	-0.00152611	-0.0488818	0.363455	0.0887372	0.29052	0.251267	0.128964	-0.234974	0.278876	0.256317	0.172647	0.110278	-0.00717536	0.0381592
TCGA-A6-2684	C	-0.225974	0.167436	0.108619	0.233353	0.170785	0.267516	0.45051	0.277728	0.0835209	0.177987	-0.200218	0.262262	-0.11829	0.242038	-0.0587893	-0.0594967	0.197202	0.110004	0.23831	0.257509	0.0638767	-0.330264	0.285647	0.213912	0.0988675	0.0533891	-0.0313638	-0.0431549
TCGA-A6-A56B	C	-0.367002	0.01285	0.0345119	0.131329	0.169691	0.273122	0.368644	0.214249	0.0531715	-0.00462275	-0.134276	0.193672	-0.281914	0.116146	-0.162392	-0.113937	0.0536861	0.0583876	0.225777	0.174056	0.0471597	-0.45235	0.242392	0.0273037	0.0195404	-0.0291138	-0.0464594	-0.0902098
TCGA-A6-2681	C	-0.182192	0.0397821	0.163969	0.207965	0.224363	0.353916	0.423376	0.301671	0.0281792	0.0873642	-0.145136	0.266399	-0.191341	0.21419	-0.0596013	0.0255388	0.253704	0.056178	0.277961	0.19311	0.0979468	-0.27547	0.243089	0.129459	0.086568	0.0267995	0.0150211	-0.0954161
TCGA-AA-3975	C	-0.170306	0.0444554	0.13104	0.180364	0.2128	0.348284	0.404618	0.227871	0.0289754	0.0422518	-0.134555	0.23021	-0.221368	0.176814	-0.0875631	-0.0526785	0.158829	0.102138	0.285798	0.164229	0.0308022	-0.266499	0.299514	0.0503087	0.0665069	-0.00636563	0.0067751	-0.119936
TCGA-AY-4070	C	-0.0973226	0.0767456	0.181035	0.195376	0.16945	0.299211	0.398849	0.19557	0.0469173	0.0263157	-0.151459	0.233727	-0.210111	0.245434	-0.11327	-0.0811259	0.155713	0.0621311	0.276244	0.16255	0.0507639	-0.329356	0.285793	0.0273184	0.0885594	-0.00407941	-0.0638993	-0.0665327
TCGA-CM-6171	D	-0.240309	0.181727	0.111254	0.191965	0.165236	0.2699	0.432351	0.321415	0.103736	0.0429017	-0.208323	0.231801	-0.184637	0.201385	-0.109707	-0.166877	0.220158	0.0315702	0.260241	0.135885	0.0241991	-0.183361	0.278556	0.077616	0.0620524	-0.0198032	-0.0327885	0.0771492
TCGA-AA-3977	D	-0.255131	0.202916	0.257443	0.194098	0.235439	0.247115	0.40491	0.25553	0.0852601	0.0939555	-0.225507	0.269686	-0.179192	0.223126	-0.0586827	-0.0849117	0.205844	0.0647374	0.271236	0.157387	0.078451	-0.310043	0.238547	0.090499	0.0714613	0.0399305	0.0180166	-0.00498038
TCGA-D5-5539	B	-0.187394	0.123719	0.0968267	0.178366	0.220237	0.283547	0.460209	0.277833	0.0868493	0.0816124	-0.096939	0.276781	-0.16842	0.234899	-0.0439523	-0.0102007	0.247548	0.104145	0.255554	0.200887	0.0778894	-0.250637	0.293983	0.115948	0.0412458	0.0145264	-0.0315182	0.0316389
TCGA-AA-3972	A	-0.340645	0.0821315	0.0474789	0.188484	0.251688	0.284279	0.365103	0.239534	0.0713943	-0.0162996	-0.219712	0.248469	-0.284876	0.204176	-0.145725	-0.105452	0.0915513	0.0700979	0.259109	0.151297	0.0341554	-0.255227	0.248877	0.019994	0.00113192	-0.00554358	-0.0710234	-0.0618228
TCGA-AA-A02Y	A	-0.255888	0.126095	0.202765	0.21105	0.231432	0.335906	0.339459	0.233474	0.0375922	0.075207	-0.158309	0.206939	-0.262092	0.148827	-0.162225	-0.119282	0.150715	0.0561769	0.311713	0.0635038	-0.00841175	-0.201104	0.236936	-0.0916161	-0.00149241	-0.0134769	0.0122331	0.00463253
TCGA-AA-3555	B	-0.330205	0.158058	0.0901455	0.224716	0.179024	0.281907	0.431704	0.328053	0.141782	0.0470094	-0.227532	0.255289	-0.202817	0.254817	-0.0728681	-0.0779385	0.224668	0.0761054	0.256217	0.175538	0.046968	-0.168246	0.276927	0.104341	0.010086	0.0158275	-0.00810875	0.0294786
TCGA-AZ-5403	C	-0.275669	0.0657985	0.104476	0.151188	0.201063	0.279635	0.397873	0.23743	0.0941972	-0.0094675	-0.168236	0.279242	-0.239518	0.223431	-0.0794147	-0.0586663	0.113089	0.0781333	0.276628	0.187913	0.0847268	-0.300661	0.265791	0.00572887	0.0328038	0.0327522	-0.0293364	-0.0824179
TCGA-AA-3679	C	-0.167839	0.0447906	0.146006	0.190071	0.214766	0.303	0.36798	0.22639	0.0639744	-0.00181892	-0.243488	0.238565	-0.224647	0.19759	-0.105074	-0.139547	0.135321	0.0687982	0.294692	0.14728	0.0627435	-0.222162	0.243835	-0.00399602	0.0461729	-0.00183689	-0.0489799	-0.143041
TCGA-AA-3844	A	-0.245668	0.192797	0.195093	0.201557	0.21602	0.30729	0.373219	0.207373	0.0535377	0.0686346	-0.171743	0.204858	-0.254441	0.218407	-0.124243	-0.140249	0.134404	0.0516627	0.273527	0.121409	-0.00303788	-0.205203	0.261497	-0.00891649	0.024339	0.00936404	0.0531493	0.0282605
TCGA-A6-3809	D	-0.152219	0.383752	0.244598	0.273274	0.183536	0.267227	0.430326	0.302443	0.128402	0.250028	-0.144069	0.272403	-0.0344065	0.257042	-0.000500494	-0.00154986	0.278601	0.0770409	0.224908	0.211962	0.12002	-0.173046	0.242168	0.199655	0.101371	0.0676333	-0.0180059	0.108101
TCGA-F4-6805	B	-0.132941	0.190983	0.175419	0.243944	0.207759	0.269002	0.44737	0.326337	0.101287	0.148348	-0.0814879	0.314645	-0.14939	0.254068	-0.0102491	0.0309729	0.264251	0.101445	0.266686	0.244563	0.11464	-0.267712	0.31726	0.204463	0.103053	0.0756742	-0.021126	0.0133968
TCGA-CM-4748	C	-0.15363	0.0863394	0.125998	0.201609	0.194983	0.308124	0.429185	0.265377	0.0293678	0.0833344	-0.203233	0.250635	-0.230435	0.192993	-0.0754532	-0.0505949	0.2214	0.0310163	0.272304	0.187385	0.0436125	-0.267926	0.273001	0.0660913	0.0515535	0.0186457	0.0782123	-0.0934331
TCGA-AA-3685	C	-0.0948108	0.189001	0.279602	0.208521	0.229945	0.29599	0.38915	0.224536	0.0658383	0.112875	-0.122877	0.297764	-0.137502	0.182188	-0.0432973	-0.0380668	0.227953	0.0547581	0.266101	0.162709	0.071689	-0.229128	0.225341	0.110715	0.0749654	0.0603921	-0.0114789	-0.0555727
TCGA-AA-A017	A	-0.212778	0.0137175	0.128935	0.147017	0.190139	0.325014	0.395412	0.24447	0.0641108	-0.0115741	-0.205956	0.242848	-0.273481	0.197592	-0.153387	-0.125007	0.132029	0.107914	0.259866	0.178905	0.0267777	-0.220317	0.294151	0.00185833	0.0484609	-0.0288511	-0.0380467	-0.198999
TCGA-F4-6569	B	-0.12626	0.113038	0.198058	0.229941	0.194091	0.309796	0.459549	0.312327	0.112233	0.156437	-0.158373	0.322885	-0.125128	0.218341	-0.00218113	0.047357	0.266378	0.0846074	0.273481	0.242971	0.112893	-0.262099	0.284658	0.212134	0.116383	0.0875805	-0.0435091	-0.0432458
TCGA-AZ-6603	C	-0.190972	0.0958918	0.158488	0.170197	0.202235	0.276867	0.399438	0.238252	0.0762851	0.0840317	-0.185983	0.237917	-0.207457	0.168159	-0.105114	-0.13636	0.188324	0.101176	0.247217	0.200688	0.0350113	-0.314815	0.322879	0.0802267	0.0189961	-0.0117229	-0.0731619	-0.111894
TCGA-AA-3872	B	-0.165299	0.0815725	0.14432	0.216122	0.176906	0.326124	0.4818	0.300108	0.0838822	0.111878	-0.107732	0.299127	-0.166851	0.224566	0.00461448	0.078047	0.248482	0.068619	0.291508	0.227148	0.130346	-0.293551	0.283009	0.141363	0.128259	0.0324603	-0.019065	-0.0274886
TCGA-CK-4948	C	-0.279537	0.130353	0.117534	0.207077	0.190701	0.33677	0.409733	0.269636	0.0740447	0.0270421	-0.181935	0.297452	-0.248517	0.226819	-0.102457	-0.0808546	0.17544	0.080183	0.26117	0.172586	0.079688	-0.23495	0.306461	0.0799868	0.0667163	0.0277723	-0.0490891	-0.0666277
TCGA-NH-A5IV	D	-0.199611	0.172051	0.301203	0.231701	0.144465	0.273269	0.457033	0.25232	0.0526017	0.127936	-0.154069	0.249246	-0.134344	0.225282	-0.0553795	-0.126704	0.265226	0.102917	0.253974	0.181594	0.0655832	-0.422435	0.273263	0.123571	0.070283	0.0263298	-0.124033	-0.0705854
TCGA-AA-3852	D	-0.15271	0.119516	0.176043	0.204527	0.197666	0.352676	0.434659	0.278235	0.0638062	0.0862355	-0.136301	0.287453	-0.188853	0.216697	-0.0504374	-0.0463734	0.27633	0.062939	0.266545	0.181745	0.0512893	-0.231802	0.260784	0.0904799	0.0167034	0.0278511	0.0424187	-0.0103012
TCGA-G4-6321	D	-0.00812443	0.0713689	0.236508	0.205815	0.188879	0.301475	0.406789	0.253285	0.0309765	0.119824	-0.0925291	0.206455	-0.0853048	0.135854	-0.121908	-0.107735	0.138227	0.00541591	0.308267	0.151449	0.000107328	-0.146794	0.268392	-0.00454949	0.0541539	0.0242324	0.0429834	-0.00901408
TCGA-A6-2677	C	-0.308729	0.141673	0.0576582	0.102946	0.198296	0.227299	0.346487	0.189511	0.105112	-0.0169148	-0.244458	0.195718	-0.245004	0.199257	-0.19395	-0.125783	-0.0516215	0.160449	0.190836	0.123124	-0.0212215	-0.405437	0.212962	-0.01919	0.00105742	-0.0144428	-0.133955	-0.0017473
TCGA-AD-6548	B	-0.157866	0.247748	0.236674	0.228996	0.182103	0.272736	0.411341	0.287472	0.0883243	0.130038	-0.142625	0.307398	-0.148153	0.199728	-0.0754685	0.00686742	0.255285	0.0967682	0.25634	0.192343	0.103396	-0.220584	0.279801	0.143836	0.0887141	0.0677632	-0.0282359	-0.0189664
TCGA-A6-6651	B	0.0324175	0.165337	0.205247	0.224986	0.200386	0.264172	0.46271	0.309963	0.156918	0.183152	-0.0863684	0.297595	-0.0502156	0.213955	0.0492048	0.12081	0.361737	0.104689	0.266493	0.27283	0.15588	-0.3061	0.330981	0.296993	0.146672	0.081886	-0.129006	-0.0206966
TCGA-G4-6625	C	0.0135026	0.223339	0.294155	0.216656	0.217857	0.297927	0.444679	0.276873	0.0910853	0.170441	-0.105934	0.284639	-0.0408995	0.179842	-0.0450566	-0.0148856	0.286014	0.071514	0.284319	0.225105	0.096442	-0.314671	0.314617	0.193894	0.0850815	0.063027	-0.0238082	-0.060481
TCGA-AA-3494	A	-0.240791	0.0649836	0.156496	0.189343	0.231595	0.307509	0.35625	0.232038	0.0491952	-0.0200818	-0.236667	0.208915	-0.274598	0.251257	-0.163574	-0.074772	0.0939118	0.0533978	0.248888	0.140781	0.0197253	-0.262259	0.293079	0.0401611	0.0188693	0.00766638	0.018971	-0.0370006
TCGA-AA-A01V	A	-0.28997	0.0507113	0.203243	0.220335	0.233416	0.31353	0.375808	0.208435	-0.00126338	0.0427053	-0.184516	0.232969	-0.312494	0.171613	-0.172358	-0.153543	0.153322	0.0611563	0.279099	0.109011	-0.0392033	-0.256364	0.2601	-0.0177128	0.0348785	0.00814826	0.131079	-0.0686183
TCGA-AY-A8YK	A	-0.19829	0.0669176	0.0931919	0.174485	0.184793	0.310121	0.385505	0.185789	0.0506324	-0.0464029	-0.207539	0.21194	-0.28754	0.157598	-0.180595	-0.18358	0.0377284	0.132336	0.263031	0.149664	-0.0023177	-0.218285	0.309564	-0.055065	-0.0194034	-0.028431	-0.0411013	-0.115389
TCGA-AA-3854	D	-0.229421	0.0679486	0.109066	0.213829	0.185753	0.315284	0.403614	0.275512	0.0401646	0.0223618	-0.21796	0.229073	-0.222296	0.224027	-0.077178	-0.0591699	0.169946	0.0675863	0.265625	0.132607	0.00434143	-0.253102	0.259923	0.0192476	0.0456578	-0.00826044	0.0499551	-0.0161368
TCGA-AA-A00O	C	-0.269349	-0.0648333	0.0763759	0.158614	0.248192	0.281652	0.406355	0.203704	0.0539779	0.0538988	-0.249217	0.180021	-0.250644	0.244653	-0.156149	-0.189197	0.163383	0.0623585	0.286572	0.222927	0.0251985	-0.327218	0.330808	0.0336476	0.0845389	-0.0168609	-0.0475405	-0.103534
TCGA-AD-A5EJ	D	-0.23742	0.162796	0.17922	0.196126	0.145303	0.303582	0.430082	0.278943	0.0754261	0.0191301	-0.255015	0.223629	-0.232596	0.174366	-0.0976147	-0.132333	0.154551	0.065331	0.255609	0.184793	0.0281409	-0.180382	0.261955	-0.0311078	0.033553	0.0151379	-0.0796184	0.0392251
TCGA-AZ-5407	A	-0.150104	0.147813	0.213063	0.195527	0.194731	0.267255	0.390445	0.222657	0.0695128	0.0523727	-0.0832992	0.230168	-0.204954	0.197911	-0.112668	-0.0550762	0.14627	0.0822574	0.271487	0.102477	-0.0358836	-0.313393	0.224944	-0.0132936	0.00657764	0.0143976	-0.0327055	0.0293792
TCGA-AA-3684	D	-0.120159	0.0366288	0.208226	0.249003	0.220977	0.406768	0.457163	0.302868	0.00339928	0.149116	-0.185157	0.291503	-0.15531	0.251902	0.026218	-0.0333997	0.304253	0.0285107	0.335615	0.233444	0.121572	-0.113186	0.269122	0.186706	0.165018	0.071102	0.0154485	-0.0707938
TCGA-A6-6652	A	-0.439619	0.0749905	0.0411958	0.114127	0.247493	0.263323	0.385502	0.175024	0.0736469	-0.0535408	-0.199992	0.209378	-0.305706	0.225805	-0.207271	-0.218845	0.0169268	0.112349	0.242879	0.145918	0.0241064	-0.378674	0.248164	-0.0312415	-0.0200651	-0.0131363	-0.0547599	-0.123234
TCGA-A6-6653	D	-0.297214	0.183856	0.124863	0.262235	0.206072	0.316243	0.414249	0.243737	0.0698776	0.107404	-0.197328	0.243167	-0.206551	0.154139	-0.0760519	-0.149957	0.17476	0.0904968	0.287333	0.190104	0.0888498	-0.148527	0.26602	0.0142879	0.0507389	-0.0135039	-0.0424217	-0.0200753
TCGA-4T-AA8H	A	-0.265913	0.0668358	0.0577133	0.0980788	0.176408	0.23145	0.37427	0.167332	0.0569209	-0.0473838	-0.164149	0.202108	-0.292633	0.179142	-0.217568	-0.19173	-0.0278006	0.0667091	0.266264	0.0962405	-0.0524139	-0.3483	0.27019	-0.138192	-0.0414039	-0.0265055	-0.0689569	-0.0529584
TCGA-AU-3779	C	-0.140221	0.158339	0.202614	0.206848	0.240604	0.331957	0.429633	0.239224	0.0643254	0.128583	-0.141818	0.247447	-0.134026	0.225071	-0.0564445	-0.113399	0.209333	0.0552231	0.27091	0.210276	0.0592411	-0.252525	0.285908	0.0932922	0.0447464	0.0528773	-0.0565012	-0.0487018
TCGA-QG-A5Z2	D	0.0842734	0.195719	0.243824	0.201661	0.194477	0.243434	0.421367	0.23221	0.0626166	0.13058	-0.104927	0.215412	-0.01396	0.163748	-0.150105	-0.195458	0.151164	0.065139	0.264052	0.126432	0.00149238	-0.355978	0.226867	-0.0556943	0.0300972	0.014225	-0.0145812	0.00208703
TCGA-AA-3673	C	-0.163569	0.0875163	0.144966	0.173949	0.220595	0.255038	0.398171	0.201035	0.0570936	0.00661393	-0.192062	0.239394	-0.214474	0.174273	-0.0982101	-0.107313	0.096082	0.114319	0.258741	0.166836	0.00546227	-0.297022	0.26019	0.0331202	0.0365747	-0.00487231	0.0188621	-0.0831482
TCGA-5M-AATE	A	-0.247891	0.108866	0.0792689	0.129114	0.226046	0.28147	0.362404	0.194949	0.0492141	-0.0519444	-0.139945	0.155903	-0.282597	0.171655	-0.204223	-0.152266	0.0380931	0.111749	0.251794	0.151323	0.0145266	-0.376809	0.251651	-0.0210347	-0.0214694	-0.0374405	-0.0989622	-0.0978768
TCGA-AA-3856	C	-0.0560255	0.14175	0.233708	0.199971	0.229004	0.287894	0.408684	0.250051	0.0559924	0.108485	-0.153182	0.28719	-0.101234	0.196637	-0.071547	-0.0220923	0.205705	0.0912494	0.302048	0.176803	0.0479872	-0.288758	0.272122	0.114455	0.135894	0.0346836	-0.0071991	-0.0947005
TCGA-AA-3516	D	-0.181224	0.196886	0.227243	0.246509	0.202283	0.27255	0.433472	0.264696	0.0803048	0.207635	-0.271907	0.315825	-0.152861	0.186063	-0.0642399	-0.0285708	0.230553	0.0445579	0.272808	0.164774	0.0990553	-0.145789	0.239077	0.0687175	0.116982	0.0807294	0.00831591	0.0723254
TCGA-A6-2680	C	-0.176878	0.0756898	0.116314	0.213165	0.19205	0.314759	0.415396	0.244483	0.0423045	0.0465425	-0.148971	0.262468	-0.203748	0.170483	-0.117651	-0.109017	0.172951	0.0555067	0.311887	0.1889	0.0494676	-0.21595	0.254249	0.0563005	0.0682689	0.0120288	-0.0100364	-0.109951
TCGA-AA-3939	C	-0.144418	0.203118	0.220675	0.199345	0.223778	0.283979	0.386185	0.249154	0.0705569	0.0711054	-0.0607874	0.267856	-0.182691	0.218614	-0.0465743	-0.0326765	0.173026	0.0744735	0.268835	0.128977	0.0404401	-0.193722	0.243445	0.0491831	0.0485212	0.0517563	-0.0195558	-0.0116747
TCGA-AA-A01I	A	-0.272777	0.153623	0.155046	0.149492	0.248308	0.284101	0.387568	0.218201	0.095809	0.0527297	-0.212751	0.2135	-0.264821	0.190205	-0.158681	-0.139094	0.0163546	0.104529	0.237269	0.145216	-0.0123101	-0.258397	0.276631	-0.0362411	0.0166339	-0.0107744	0.0101905	-0.0102186
TCGA-AA-3549	D	-0.166122	0.0821558	0.189667	0.224697	0.243013	0.324752	0.403342	0.233131	0.0474512	0.0146953	-0.100072	0.243544	-0.232953	0.161377	-0.130557	-0.0275645	0.178762	0.0861114	0.280125	0.180387	0.0878297	-0.230107	0.270255	0.05297	0.0615039	0.033146	-0.000413604	-0.101875
TCGA-AY-6196	B	0.171747	0.204558	0.382176	0.25821	0.205804	0.332354	0.533349	0.357951	0.111229	0.31698	-0.0342367	0.31264	0.0978512	0.297855	0.113005	0.124905	0.482833	0.0834059	0.293895	0.279766	0.16839	-0.242097	0.35879	0.332977	0.227558	0.187426	-0.054313	0.0890155
TCGA-F4-6459	B	-0.219291	0.0654641	0.097598	0.168699	0.194941	0.328297	0.423417	0.257871	0.0797715	0.065359	-0.175959	0.237463	-0.224175	0.238064	-0.0785444	-0.0683101	0.131159	0.0823455	0.245795	0.211395	0.0746341	-0.350596	0.303601	0.0742783	0.0981092	0.00407874	-0.0967823	-0.0578275
TCGA-AA-A02K	A	-0.315631	0.0690267	0.0656581	0.152465	0.180997	0.326169	0.366598	0.237761	0.0112557	-0.0425329	-0.330797	0.17367	-0.279048	0.145341	-0.170578	-0.187568	0.0797723	0.0483104	0.237584	0.118446	-0.00872172	-0.251349	0.247879	-0.0855032	0.0184036	-0.0248163	-0.117226	-0.12063
TCGA-D5-6920	D	-0.130547	0.174942	0.182676	0.226534	0.195021	0.290608	0.410832	0.247626	0.0674226	0.0694641	-0.103595	0.269065	-0.175311	0.217397	-0.108353	-0.000775709	0.20346	0.0755275	0.284265	0.189185	0.0319542	-0.0680029	0.251109	0.0716038	0.0315804	0.0296013	0.0262633	-0.0612709
TCGA-AA-3556	D	-0.17924	0.120406	0.158602	0.204929	0.198633	0.213047	0.411255	0.289702	0.0585692	0.0914673	-0.210513	0.252285	-0.148422	0.15942	-0.0754291	-0.1096	0.190021	0.117755	0.259314	0.17234	0.00805186	-0.171144	0.242924	0.0356637	0.0468362	0.0182072	0.00561384	-0.00594847
TCGA-AA-3986	C	-0.000125796	0.194631	0.271897	0.244097	0.234415	0.304214	0.441104	0.267142	0.056956	0.149664	-0.129404	0.2611	-0.0698639	0.242211	-0.0386334	-0.055409	0.295688	0.0839592	0.286496	0.191729	-0.00390701	-0.160642	0.290583	0.130468	0.088634	0.0615623	0.00834591	-0.0582463
TCGA-AA-A01Z	A	-0.315124	0.0361353	0.0914293	0.163002	0.176539	0.302871	0.337137	0.200144	0.00413938	-0.0699987	-0.186139	0.169132	-0.342007	0.154474	-0.215561	-0.154044	-0.015831	0.0729019	0.274064	0.110571	0.0244623	-0.305826	0.23998	-0.120648	-0.0176581	-0.0350126	0.0265799	-0.139574
TCGA-DM-A28M	A	-0.466651	0.0999968	0.104696	0.102029	0.244851	0.2666	0.313503	0.217793	0.0584701	-0.05694	-0.238013	0.20209	-0.34649	0.176674	-0.225094	-0.117187	0.0298198	0.0564704	0.26227	0.0618073	-0.0234878	-0.309028	0.242104	-0.138895	-0.0190868	-0.0311582	-0.00726152	-0.0277303
TCGA-A6-5661	D	-0.175607	0.202331	0.169029	0.22513	0.149406	0.233576	0.431694	0.310836	0.081788	0.159248	-0.073375	0.206225	-0.0995425	0.189829	-0.0859522	-0.103796	0.172352	0.0885038	0.227021	0.185116	0.107919	-0.133839	0.254572	0.0380721	0.0327801	0.0365783	-0.043225	0.0369425
TCGA-AA-3688	A	-0.200708	0.102949	0.138083	0.170878	0.211032	0.294954	0.357808	0.200264	0.0582487	0.0066072	-0.230844	0.229752	-0.250481	0.175435	-0.134812	-0.124303	0.110056	0.090564	0.251495	0.143178	0.00929606	-0.239844	0.281034	0.00744962	0.0100306	-0.0171387	-0.0779295	-0.113477
TCGA-CM-6677	C	-0.144373	0.1601	0.177465	0.177126	0.179453	0.267482	0.390679	0.201758	0.0938175	0.0441135	-0.261086	0.271192	-0.194029	0.167604	-0.121626	-0.0981102	0.134592	0.0866731	0.256101	0.182151	0.0476972	-0.330813	0.279516	0.0544921	0.0341697	-0.000253518	-0.0734941	-0.0746482
TCGA-A6-5660	C	-0.312585	0.0694218	0.095308	0.153259	0.228376	0.239901	0.398287	0.255507	0.0815947	0.0186375	-0.163901	0.251257	-0.209705	0.201166	-0.0917533	-0.0904571	0.120733	0.121694	0.254578	0.181283	0.06399	-0.354215	0.262496	0.0173368	0.0344998	-0.00475213	-0.0792273	-0.0928829
TCGA-AA-3980	A	-0.210521	0.243128	0.312118	0.225063	0.223088	0.256663	0.366579	0.2563	0.0563047	0.0821543	-0.215588	0.239178	-0.133695	0.196234	-0.0476548	-0.129049	0.204467	0.106153	0.264209	0.179498	0.0364911	-0.211822	0.220198	0.0863698	0.0966699	0.0496378	-0.0172784	0.00770768
TCGA-AA-3511	C	-0.228311	0.0304503	0.0925194	0.164409	0.208034	0.292109	0.396074	0.255012	0.0662342	0.00880862	-0.193788	0.231913	-0.242579	0.177906	-0.115466	-0.103136	0.126455	0.054983	0.283721	0.201923	0.0319086	-0.229459	0.290529	0.0290301	0.018361	-0.0166122	-0.00646956	-0.0668205
TCGA-A6-6654	B	-0.0948868	0.208246	0.25879	0.257862	0.245055	0.297574	0.484515	0.362636	0.101945	0.238749	-0.0370467	0.356317	-0.0309884	0.233266	0.078181	0.12719	0.422266	0.0825113	0.272186	0.276756	0.144768	-0.274053	0.328731	0.316161	0.151394	0.129231	-0.0580794	-0.0149271
TCGA-G4-6304	A	-0.342007	0.0869797	0.151414	0.193887	0.207294	0.251254	0.352855	0.21672	0.0462128	0.064828	-0.304267	0.210661	-0.267107	0.159253	-0.145001	-0.220909	0.101262	0.0638062	0.264979	0.119866	-0.0236125	-0.374262	0.207043	-0.0493617	0.00767805	-0.0125577	0.00157892	-0.0950023
TCGA-A6-2671	C	-0.26641	0.0683639	0.118235	0.196333	0.203525	0.308187	0.422912	0.295467	0.0521639	0.0762565	-0.15257	0.268756	-0.206002	0.173732	-0.0711216	-0.02953	0.212863	0.0834032	0.244335	0.197347	0.101982	-0.31368	0.228695	0.117581	0.0762436	0.00384659	-0.0406224	-0.10845
TCGA-AA-3548	A	-0.0835994	0.0668227	0.231405	0.169542	0.236218	0.324872	0.408277	0.241686	0.032728	0.0628673	-0.231857	0.245533	-0.161753	0.215868	-0.0840842	-0.131058	0.194755	0.0519636	0.273772	0.150912	0.067706	-0.316114	0.261881	0.0511115	0.0584088	0.0338752	-0.0059622	-0.0824248
TCGA-D5-6931	D	-0.090763	0.184804	0.192747	0.243029	0.171965	0.299897	0.46182	0.257335	0.0718276	0.137835	-0.253612	0.296964	-0.121924	0.216932	-0.102528	-0.0258711	0.201697	0.0915023	0.252894	0.196828	0.0904357	-0.25107	0.251736	0.125347	0.0544407	0.0419307	-0.0104176	-0.0074732
TCGA-A6-6141	A	-0.0564956	0.131317	0.2603	0.198017	0.216023	0.292104	0.454399	0.215934	0.0700706	0.114201	-0.192298	0.22122	-0.140033	0.215285	-0.0915528	-0.182367	0.191347	0.108911	0.267052	0.190419	-0.0187992	-0.359922	0.281313	0.0132055	0.0462072	0.0364036	-0.0108319	0.0100096
TCGA-AA-3950	D	-0.194254	0.220285	0.311753	0.308148	0.223573	0.274818	0.451329	0.359035	0.113014	0.175464	-0.155876	0.328907	-0.0918896	0.232535	0.0618758	0.0403225	0.389785	0.0772817	0.279143	0.226485	0.103131	-0.0393202	0.328278	0.259504	0.136208	0.0948832	-0.00992042	0.0695939
TCGA-AD-6964	B	-0.0666254	0.197466	0.368508	0.255361	0.240497	0.286264	0.485855	0.308293	0.113394	0.266413	-0.230465	0.278898	-0.0587063	0.234831	0.0609812	-0.0262922	0.370919	0.0231665	0.272095	0.257591	0.0786067	-0.334689	0.323019	0.200712	0.123207	0.0999557	-0.0190303	-0.00848447
TCGA-AZ-6606	A	-0.283239	0.110712	0.0850314	0.192398	0.217199	0.259604	0.377702	0.208867	0.0581214	-0.00203354	-0.140961	0.216742	-0.269029	0.203523	-0.164468	-0.154781	0.0610073	0.0735194	0.240781	0.150265	-0.00428542	-0.325558	0.200573	-0.0827187	-0.00334435	-0.00473846	0.00225465	0.0123191
TCGA-NH-A6GC	C	-0.205653	-0.0569338	0.0945611	0.143605	0.200246	0.35125	0.422683	0.210672	0.0445969	0.014641	-0.188695	0.126227	-0.278974	0.176661	-0.135527	-0.184575	0.111098	0.00950681	0.246023	0.177319	0.0392465	-0.272416	0.294773	-0.0950252	-0.00748153	-0.0861696	-0.0371207	-0.100616
TCGA-3L-AA1B	C	-0.115892	0.0225313	0.141053	0.15029	0.1982	0.290382	0.414637	0.205103	0.0554984	0.0440285	-0.16757	0.209344	-0.183316	0.156158	-0.107282	-0.0934382	0.0900984	0.0545087	0.249419	0.192168	0.013999	-0.304531	0.301834	0.0165655	0.0123771	-0.00371205	-0.0276489	-0.0459116
TCGA-AA-3520	C	-0.15992	0.124592	0.119203	0.193714	0.216103	0.270055	0.412122	0.241089	0.0751538	0.0729475	-0.176296	0.288573	-0.176374	0.213707	-0.0611224	-0.0608208	0.199858	0.0543035	0.26173	0.202683	0.0428176	-0.247913	0.2765	0.113704	0.0779727	0.0150848	0.00993257	-0.052522
TCGA-AA-A01Q	A	-0.23368	0.175289	0.236485	0.235622	0.166839	0.25447	0.399623	0.228571	0.0529306	0.13033	-0.191265	0.191529	-0.206518	0.165389	-0.105274	-0.177821	0.168328	0.0647258	0.246074	0.155693	0.00384129	-0.266473	0.247914	-0.0573905	0.0259258	-0.00634656	0.0253113	-0.125316
TCGA-G4-6317	A	-0.401543	0.0252045	0.0829752	0.0937798	0.200902	0.306764	0.325492	0.189301	0.0296336	-0.145412	-0.274184	0.203981	-0.345819	0.167024	-0.235841	-0.18592	-0.0754898	0.0957974	0.281922	0.0952906	-0.020997	-0.327232	0.274941	-0.110957	-0.0154652	-0.0654776	-0.0648694	-0.171064
TCGA-A6-2672	D	-0.159145	0.237719	0.269222	0.324795	0.165762	0.316551	0.450827	0.324678	0.0560948	0.250588	-0.113296	0.241643	-0.0633863	0.201198	-0.0292755	-0.0569563	0.321886	0.110686	0.247627	0.243814	0.112538	-0.233582	0.276485	0.178401	0.11539	0.0699478	-0.0750245	-0.0103286
TCGA-AA-A00D	C	-0.0604719	0.216843	0.321569	0.28981	0.203354	0.304978	0.445695	0.271028	0.110729	0.207839	-0.165753	0.273358	-0.0740107	0.23923	-0.0193318	-0.0658028	0.311328	0.104557	0.312251	0.208526	0.0820211	-0.229921	0.288052	0.147634	0.112779	0.0766264	0.0369522	-0.0195899
TCGA-AA-3489	B	0.17995	0.210629	0.307028	0.246688	0.257462	0.273076	0.455308	0.369128	0.126137	0.20391	-0.123056	0.340858	0.136715	0.227852	0.0250539	0.116344	0.400785	0.108726	0.254829	0.226508	0.147246	-0.244247	0.312246	0.272363	0.141772	0.128601	-0.132834	-0.0568254
TCGA-G4-6306	A	-0.249073	0.0855575	0.192999	0.175941	0.208618	0.325451	0.400523	0.202442	0.0516871	0.0146874	-0.209799	0.18991	-0.282237	0.152093	-0.222906	-0.134044	0.00350878	0.0469073	0.2953	0.0623275	-0.00868585	-0.252588	0.227302	-0.13239	0.012927	-0.0197344	0.0222388	-0.106936
TCGA-AA-3949	D	-0.0283545	0.279188	0.383003	0.294728	0.210409	0.297131	0.464414	0.324091	0.115784	0.241577	-0.160658	0.285213	-0.0322798	0.243484	0.109105	0.0441027	0.384066	0.0459912	0.283332	0.250818	0.129949	-0.139435	0.274339	0.17928	0.138498	0.119371	0.00725945	0.0537732
TCGA-F4-6463	C	-0.208033	0.0685217	0.174632	0.13755	0.226045	0.274972	0.412354	0.220553	0.0856098	0.0150314	-0.138025	0.241782	-0.24201	0.185667	-0.097901	-0.121531	0.13542	0.108036	0.233793	0.213302	0.0305122	-0.450244	0.309845	0.0416021	0.0590952	0.00539274	-0.065141	-0.0216161
TCGA-A6-A566	B	-0.193302	0.198523	0.206136	0.239197	0.241202	0.341897	0.478112	0.330231	0.114867	0.21663	-0.166798	0.340372	-0.107558	0.285563	0.0635076	0.0158422	0.392423	0.111646	0.250801	0.282829	0.173367	-0.200902	0.305943	0.333402	0.146873	0.120819	-0.0225101	0.0187086
TCGA-AA-3553	C	-0.153046	0.146379	0.225421	0.226166	0.212398	0.295709	0.408893	0.237353	0.0942674	0.102073	-0.229485	0.277169	-0.162498	0.214575	-0.0853382	-0.079056	0.214098	0.0804105	0.267874	0.177212	0.0478795	-0.196457	0.281579	0.108733	0.0916554	0.0527349	0.000378607	-0.0800995
TCGA-AY-5543	A	-0.170151	0.203587	0.207806	0.192429	0.214979	0.274529	0.380358	0.233459	0.0703769	0.0942033	-0.0947159	0.22112	-0.167307	0.175076	-0.14887	-0.111163	0.129402	0.0543525	0.243942	0.161465	0.0340804	-0.258713	0.249645	-0.00482186	0.0244319	0.0335414	-0.00393479	-0.0100758
TCGA-CM-4743	D	-0.286368	0.216199	0.213674	0.238985	0.208314	0.265822	0.403799	0.245324	0.0782635	0.205355	-0.155871	0.241934	-0.176928	0.186861	-0.117827	-0.129325	0.12816	0.0428118	0.27149	0.177299	0.0470395	-0.123935	0.258189	-0.0700865	0.047199	0.0450846	0.0182931	0.0754094
TCGA-AD-A5EK	C	-0.379435	0.0896172	0.124844	0.149124	0.185424	0.262465	0.334201	0.208347	0.0494315	-0.0581851	-0.219433	0.140996	-0.319634	0.126433	-0.193668	-0.103592	0.00365012	0.131006	0.230866	0.164363	-0.0224186	-0.383136	0.269935	-0.0644035	0.00235309	-0.0620568	-0.0305104	-0.0201881
TCGA-AY-4071	C	-0.0765771	0.085134	0.266511	0.215643	0.205082	0.365011	0.428379	0.244556	0.0310747	0.120665	-0.0812956	0.230493	-0.12416	0.188326	-0.0595897	-0.0785226	0.225212	0.038259	0.293334	0.203829	0.0509242	-0.177583	0.281758	0.103605	0.086863	0.0612169	0.0284176	-0.142226
TCGA-AY-6197	D	-0.231851	0.201502	0.135579	0.207071	0.189161	0.308282	0.392319	0.223676	0.0443641	0.103182	-0.121464	0.216994	-0.259471	0.226593	-0.137098	0.070412	0.139228	0.0383637	0.277942	0.175267	0.0617332	-0.149045	0.203051	0.00251506	0.0201149	-0.00963165	0.0200614	-0.0157365
TCGA-AA-3678	C	-0.208073	0.133202	0.167732	0.233445	0.22532	0.291636	0.38637	0.241416	0.084381	0.0886369	-0.17553	0.243244	-0.21397	0.211791	-0.0857999	-0.11769	0.188466	0.0825559	0.285566	0.171176	0.00376095	-0.153497	0.259534	0.0771103	0.0541147	0.0154966	0.0574678	-0.0602103
TCGA-5M-AATA	C	-0.274803	0.147956	0.186088	0.174199	0.190983	0.297179	0.385742	0.200313	0.0771372	0.00195589	-0.132948	0.21221	-0.24517	0.186254	-0.142391	-0.110924	0.118426	0.0572155	0.23269	0.170249	0.000297068	-0.33393	0.284321	0.0315055	0.0402961	-0.00231755	-0.0952111	-0.00700629
TCGA-AA-A022	D	-0.116235	0.156354	0.368419	0.25748	0.183036	0.391113	0.430244	0.269242	0.00111025	0.235865	-0.169635	0.258231	-0.0921364	0.151773	-0.0177597	-0.0468714	0.247064	0.0170454	0.292295	0.228765	0.107826	-0.256512	0.271545	0.0361306	0.150139	0.0462663	0.0774506	-0.0244075
TCGA-AA-3710	D	-0.103837	0.290963	0.362905	0.338031	0.188638	0.289381	0.460105	0.332739	0.0907683	0.272849	-0.17511	0.330208	-0.0436686	0.316914	0.041979	-0.0375452	0.373011	0.0731159	0.280426	0.226419	0.127875	-0.00313002	0.301267	0.173227	0.165388	0.112374	-0.00300584	0.0680936
TCGA-AA-3860	C	-0.0884027	0.195801	0.245895	0.224155	0.22394	0.367906	0.417908	0.240859	0.0635672	0.0861196	-0.112358	0.269818	-0.123037	0.178436	-0.052257	-0.0402031	0.22812	0.0332274	0.256609	0.204985	0.0921829	-0.257824	0.251035	0.0773278	0.056516	0.036125	-0.0197344	-0.0658749
TCGA-AZ-4616	D	-0.232845	0.200081	0.252913	0.229697	0.214634	0.314563	0.40754	0.257208	0.0694955	0.124356	-0.211901	0.263036	-0.213766	0.198295	-0.131726	-0.094816	0.157723	0.0128179	0.245053	0.172434	0.0769673	-0.281437	0.264813	-0.03231	0.0250322	0.0246148	-0.0260903	-0.0163155
TCGA-AM-5820	C	-0.38313	0.11523	0.0744921	0.159773	0.197711	0.281973	0.352104	0.269423	0.0881306	-0.00521229	-0.242862	0.218977	-0.279426	0.1681	-0.112587	-0.158456	0.0620124	0.0671888	0.237778	0.174316	0.0231739	-0.272715	0.253154	0.00805288	0.0606669	0.000732211	-0.12566	-0.0219742
TCGA-CM-6167	B	-0.0777781	0.0697852	0.167818	0.18202	0.189063	0.238774	0.486655	0.301732	0.159105	0.180945	-0.119784	0.266075	-0.0970491	0.248813	-0.029188	0.088852	0.230881	0.0602451	0.24257	0.271179	0.136443	-0.303531	0.333009	0.0966592	0.104092	0.065936	-0.120571	0.0585377
TCGA-AA-A00E	D	-0.0969284	0.166626	0.226913	0.253223	0.189578	0.321118	0.451162	0.278521	0.0550371	0.169456	-0.179309	0.287544	-0.0556223	0.184347	-0.0370593	-0.0981058	0.303293	0.00628444	0.260973	0.171101	0.0649182	-0.266922	0.260233	0.11371	0.103087	0.0598962	0.0336604	0.0272065
TCGA-G4-6315	A	-0.193529	0.0754528	0.10406	0.122248	0.185228	0.273485	0.341116	0.193736	0.0670043	-0.104854	-0.243255	0.163057	-0.274956	0.104884	-0.207018	-0.185737	0.0103905	0.0852523	0.264763	0.126774	-0.0592083	-0.250534	0.251061	-0.0722679	-0.0136438	-0.0544983	-0.0610704	-0.0638521
TCGA-AA-3947	C	-0.239469	0.305782	0.187987	0.215339	0.223605	0.165546	0.396264	0.29635	0.146764	0.108631	-0.0985844	0.283385	-0.118625	0.21678	-0.00902855	0.024321	0.230627	0.0934986	0.194494	0.163244	0.0860725	-0.121251	0.256141	0.143515	0.0879067	0.0561821	0.00178385	0.160352
TCGA-AA-3534	C	-0.21756	0.120926	0.0992523	0.1655	0.180898	0.259213	0.39484	0.22334	0.0880763	0.00327136	-0.222481	0.25485	-0.249629	0.189498	-0.0862132	-0.0965673	0.0927702	0.0970001	0.229431	0.153796	-0.000778725	-0.365534	0.242585	0.0410977	0.0441233	-0.015811	-0.0350026	0.00189934
TCGA-CK-5914	C	-0.302642	0.184442	0.199627	0.173743	0.225478	0.237898	0.382368	0.209097	0.100201	0.0476117	-0.108126	0.233309	-0.223272	0.163951	-0.184121	-0.160493	0.0622231	0.098597	0.245545	0.182202	0.0663079	-0.390606	0.224641	-0.0107264	-0.00362135	-0.0165482	-0.135296	-0.0958292
TCGA-A6-4107	C	-0.0709108	0.096595	0.165648	0.174202	0.22091	0.314264	0.434639	0.227476	0.0544365	0.0833694	-0.200323	0.229492	-0.163793	0.187581	-0.0590202	-0.101171	0.18196	0.0406662	0.294353	0.167185	0.0425528	-0.269217	0.272938	0.0701941	0.0955532	0.0376864	0.0105649	-0.0491221
TCGA-CK-5912	C	-0.224162	0.0793406	0.0793986	0.115887	0.229795	0.213146	0.397882	0.194404	0.0983446	-0.0333672	-0.217439	0.20337	-0.282117	0.243557	-0.138603	-0.136497	0.0661946	0.125303	0.248052	0.142925	0.0157458	-0.390381	0.271132	-0.0255272	-0.000866341	-0.0292334	-0.0872008	-0.0887511
TCGA-CM-4746	A	-0.372635	0.102145	0.183724	0.159686	0.166542	0.326781	0.38989	0.187414	0.0677449	-0.00342746	-0.237022	0.244723	-0.30505	0.209025	-0.109642	-0.129552	0.166172	0.0459117	0.28199	0.094612	-0.021047	-0.267018	0.208363	-0.110284	-0.00563714	-0.0176971	0.0239784	-0.0178178
TCGA-D5-6540	D	-0.263724	0.186436	0.203112	0.223971	0.15856	0.274089	0.438293	0.283334	0.0896933	0.135013	-0.303332	0.248672	-0.207481	0.212432	-0.0689805	-0.0646547	0.186268	0.0881625	0.277216	0.191555	0.107386	-0.134977	0.256471	0.0549081	0.0668056	0.0336368	-0.0156794	0.127844
TCGA-DM-A28K	A	-0.431923	0.0644833	0.0989818	0.153897	0.177104	0.317194	0.403673	0.190769	0.0932401	-0.0186369	-0.208765	0.223135	-0.29441	0.221819	-0.131755	-0.152553	0.114687	0.0215507	0.229873	0.0780396	0.0177485	-0.277516	0.266499	-0.117566	-0.0232083	-0.0782822	-0.0455385	0.0453814
TCGA-D5-7000	D	-0.193836	0.153734	0.168	0.199533	0.188847	0.311876	0.412233	0.301111	0.0698851	0.116358	-0.18837	0.27738	-0.200443	0.180049	-0.11357	-0.0328799	0.172416	0.118239	0.270719	0.202756	0.0597973	-0.24255	0.258599	0.0752389	0.0522283	0.0228432	-0.0101597	-0.020991
TCGA-AA-A029	D	-0.308933	0.0818904	0.11864	0.167553	0.151618	0.347161	0.371374	0.212384	0.0176129	0.00856883	-0.222954	0.221903	-0.288225	0.121349	-0.200175	-0.145245	0.0229864	0.0646047	0.273174	0.107671	-0.0247906	-0.226365	0.220222	-0.0350088	0.0593828	-0.0309436	0.000206376	-0.0443389
TCGA-G4-6299	B	-0.195445	0.202795	0.283739	0.195713	0.222339	0.298273	0.47412	0.244137	0.0956718	0.187345	-0.22859	0.261182	-0.121624	0.225489	-0.0504485	-0.0828591	0.240023	0.118189	0.244025	0.212886	0.110352	-0.368357	0.267367	0.16866	0.108397	0.0573409	-0.0403129	0.0586979
TCGA-CA-6716	C	-0.264628	-0.0204506	0.066837	0.120487	0.221871	0.272886	0.377545	0.216137	0.0727034	-0.0579655	-0.216455	0.15193	-0.292944	0.139293	-0.151439	-0.129894	0.076048	0.0529477	0.260967	0.159629	-0.0332375	-0.340997	0.233767	-0.0597787	-0.0366028	-0.0398835	-0.0621642	-0.140234
TCGA-DM-A1D9	A	-0.372872	0.100916	0.0715537	0.120296	0.210382	0.261077	0.355931	0.18625	0.0480031	-0.0789542	-0.179993	0.180728	-0.302839	0.208478	-0.186935	-0.156772	0.0293058	0.0701475	0.249112	0.117489	0.0168683	-0.428293	0.249651	-0.0833879	-0.00567282	-0.0541004	-0.0125785	-0.0318111
TCGA-D5-6930	D	0.0643737	0.218024	0.286237	0.232326	0.207328	0.287687	0.463839	0.253917	0.0905829	0.196593	-0.127043	0.248959	-0.0740414	0.246615	-0.042938	-0.0379759	0.269016	0.0870166	0.268581	0.20799	0.0861141	-0.277316	0.273885	0.0343438	0.0684656	0.0587352	-0.000121014	0.0523306
TCGA-AA-3554	B	-0.101089	0.191349	0.199636	0.303994	0.174194	0.343518	0.473519	0.36159	0.0500765	0.19309	-0.127985	0.330508	-0.0790511	0.264983	0.0753113	0.0582806	0.372075	0.0525716	0.299383	0.224255	0.118686	-0.0634432	0.307231	0.20301	0.144184	0.0939967	-0.0113244	-0.00954172
TCGA-A6-2675	B	-0.145329	0.0401193	0.147843	0.203398	0.207146	0.312657	0.444571	0.321189	0.0657843	0.106726	-0.189554	0.293651	-0.120362	0.200721	-0.028682	0.00274286	0.232701	0.105931	0.26504	0.238602	0.0809977	-0.203585	0.334469	0.181937	0.0752278	0.044604	0.00178432	-0.124455
TCGA-5M-AAT4	A	-0.339318	0.108343	0.0837056	0.145532	0.192869	0.210287	0.331138	0.210223	0.0759153	-0.0862417	-0.274613	0.19745	-0.310154	0.141027	-0.18586	-0.202124	0.0296717	0.0907409	0.244695	0.111629	0.00396966	-0.336759	0.259796	-0.0942675	-0.00444003	-0.0394828	-0.12791	-0.0727452
TCGA-AA-3970	C	-0.121543	0.165583	0.203772	0.197246	0.225768	0.284853	0.378109	0.204728	0.0419792	0.048517	-0.139781	0.26171	-0.170031	0.212722	-0.0939766	-0.0923867	0.152405	0.0640324	0.253536	0.167914	0.00461612	-0.243724	0.256748	0.0537824	0.0529721	0.0195597	0.0220196	-0.0667803
TCGA-A6-2682	D	-0.204029	0.0897644	0.178485	0.246317	0.197768	0.345804	0.405742	0.273586	0.0380135	0.0268494	-0.232735	0.288774	-0.245157	0.238955	-0.0728936	0.0141637	0.199754	0.0509151	0.311813	0.196434	0.0820921	-0.156586	0.285995	0.122486	0.0900615	0.0674809	0.0255676	-0.0917568
TCGA-CK-5913	D	-0.253736	0.206277	0.210434	0.242743	0.158901	0.246868	0.434664	0.313753	0.113942	0.175805	-0.186881	0.250334	-0.165498	0.226344	-0.0459823	-0.0470067	0.185284	0.0970972	0.272688	0.201825	0.0641661	-0.137539	0.236268	0.0590615	0.0773305	0.0488895	0.00687688	0.06123
TCGA-D5-5537	C	-0.217009	0.0619186	0.117602	0.168993	0.213587	0.298261	0.401294	0.188457	0.0341351	0.00515963	-0.148037	0.203745	-0.273028	0.196779	-0.125489	-0.187972	0.0621805	0.0359868	0.264219	0.145632	0.0034542	-0.314743	0.258652	-0.0479567	0.000358717	-0.0206662	-0.0620494	-0.10684
TCGA-AA-A00Z	A	-0.213299	0.117959	0.136439	0.186028	0.19377	0.278875	0.365628	0.184967	0.0698513	-0.00445197	-0.264884	0.233148	-0.283523	0.17085	-0.159914	-0.173802	0.0669144	0.143088	0.245524	0.181489	0.00442635	-0.30816	0.284398	-0.00806639	-0.00540274	-0.0562562	0.00920171	-0.094649
TCGA-DM-A1D0	A	-0.463458	0.022858	0.0321612	0.111628	0.205752	0.287126	0.321021	0.194148	0.0609169	-0.127901	-0.282734	0.18506	-0.349269	0.200575	-0.229629	-0.218152	-0.0596605	0.076772	0.2727	0.0805187	-0.0427927	-0.393056	0.243079	-0.154825	-0.00414402	-0.0766625	-0.0725828	-0.0788571
TCGA-AY-A71X	A	-0.366225	-0.0350843	0.049046	0.101672	0.210868	0.286496	0.380292	0.200858	0.039157	-0.0870308	-0.240741	0.189091	-0.322012	0.175481	-0.21741	-0.190905	0.0248321	0.0600531	0.251445	0.0442137	-0.0364295	-0.315398	0.238854	-0.1426	-0.0333087	-0.0611923	-0.0154578	-0.0296847
TCGA-A6-4105	B	-0.16366	0.249666	0.269601	0.224352	0.220299	0.298787	0.414863	0.291356	0.090357	0.128574	-0.0900134	0.277341	-0.157874	0.179974	-0.0490037	-0.0152739	0.266474	0.108681	0.253993	0.214571	0.10245	-0.259367	0.282516	0.199829	0.0881597	0.0271483	-0.0103564	-0.0304693
TCGA-A6-6649	D	-0.123273	0.139916	0.126802	0.222795	0.162998	0.341329	0.457695	0.274077	0.077998	0.0951547	-0.200633	0.226536	-0.156996	0.228361	-0.117743	0.0120198	0.208149	0.121007	0.271757	0.207095	0.0604251	-0.168114	0.26839	0.0637684	0.0425497	0.0366612	-0.0623946	0.0722062
TCGA-CK-5916	D	-0.114584	0.242096	0.306754	0.214886	0.189371	0.257483	0.439982	0.336773	0.0975241	0.20232	-0.226495	0.238917	-0.074868	0.208064	-0.039601	-0.0785011	0.291075	0.100521	0.266273	0.230239	0.0788925	-0.31958	0.262455	0.155929	0.0988266	0.091779	-0.0646097	0.0553936
TCGA-A6-6782	C	-0.144626	0.143469	0.231171	0.186382	0.232975	0.316247	0.435674	0.271387	0.0725393	0.111199	-0.0667688	0.274563	-0.166938	0.203384	-0.0689055	-0.0175833	0.239958	0.124529	0.257589	0.211867	0.103621	-0.247034	0.312257	0.137853	0.0605523	0.0288195	-0.0884367	-0.0833477
TCGA-CM-4752	C	-0.145445	0.109725	0.255943	0.202646	0.214768	0.311258	0.388987	0.237305	0.0659109	0.0972553	-0.190328	0.266542	-0.17233	0.159798	-0.0566743	-0.105972	0.204613	0.0687842	0.252795	0.201385	0.0372773	-0.274652	0.299483	0.0327957	0.0550369	0.0271363	0.0258702	-0.128636
TCGA-CK-6751	D	-0.257298	0.186777	0.174087	0.157813	0.206157	0.280324	0.408312	0.228622	0.072848	0.0286799	-0.148822	0.254977	-0.2396	0.181443	-0.120631	-0.0822907	0.100431	0.0910422	0.253562	0.185306	0.0477044	-0.307111	0.251831	-0.000786798	0.0455918	0.0305105	-0.00767705	-0.00661115
TCGA-AZ-4315	A	-0.192345	0.193377	0.212162	0.195385	0.218856	0.311509	0.396758	0.219809	0.0630874	0.0896133	-0.204721	0.248229	-0.213696	0.198677	-0.0899611	-0.101633	0.165447	0.0401852	0.260237	0.144499	0.0553759	-0.350839	0.199102	0.0520003	0.0657697	0.0291428	0.0640941	-0.042473
TCGA-D5-6927	B	-0.152509	0.229314	0.236202	0.264456	0.148518	0.289523	0.458016	0.32598	0.0775619	0.202696	-0.140111	0.286888	-0.123124	0.225505	-0.0606527	-0.0205881	0.324419	0.0701858	0.252355	0.217955	0.120842	-0.182051	0.246628	0.185087	0.121653	0.0862932	-0.002189	-0.0125187
TCGA-AA-3867	C	-0.144433	0.0259005	0.097376	0.16226	0.219979	0.29867	0.395648	0.26762	0.0461259	0.0677419	-0.2393	0.26311	-0.176633	0.167844	-0.0862682	-0.0920985	0.120633	0.128967	0.260263	0.172826	0.0845634	-0.300838	0.307423	0.0700144	0.0900001	0.0144444	-0.0267028	-0.161373
TCGA-CA-6718	B	-0.0830116	0.345113	0.32844	0.260083	0.206562	0.253506	0.444877	0.292757	0.119728	0.255637	-0.21843	0.255725	-0.0741761	0.241786	-0.0712689	-0.12944	0.295733	0.113538	0.241149	0.217923	0.124014	-0.368369	0.26433	0.133317	0.0660923	0.0833619	-0.0593568	0.107234
TCGA-CA-6715	C	-0.350711	0.0883737	0.0674079	0.105707	0.203701	0.264245	0.324327	0.212669	0.0820579	-0.142073	-0.212445	0.201896	-0.35369	0.181319	-0.206447	-0.208516	-0.00655552	0.148018	0.264522	0.125626	-0.0201369	-0.311048	0.264117	-0.0698749	-0.045112	-0.0533201	-0.0728738	-0.0821278
TCGA-CM-6161	C	-0.199008	0.170428	0.196823	0.191503	0.199224	0.203351	0.401936	0.237794	0.103138	0.0726726	-0.122628	0.255429	-0.159263	0.155689	-0.0995787	-0.0972614	0.176586	0.111986	0.228712	0.20737	-0.0203282	-0.393676	0.270378	0.135086	0.0384554	0.0219046	-0.0791796	0.0142237
TCGA-AA-A00J	D	-0.265738	0.160755	0.131823	0.175651	0.166393	0.29428	0.44574	0.272742	0.122107	0.123299	-0.219731	0.234847	-0.2236	0.234629	-0.105694	-0.158638	0.222739	0.0743967	0.24701	0.198794	0.0513887	-0.246601	0.285103	0.0176496	0.0179917	-0.0169991	-0.0154109	0.0870972
TCGA-CM-6166	C	-0.394877	0.0992643	0.0891157	0.0920791	0.225313	0.262428	0.341839	0.195057	0.0846116	-0.0967473	-0.224359	0.2147	-0.330156	0.145596	-0.158792	-0.202063	-0.0733382	0.102486	0.224614	0.176886	-0.00635989	-0.389481	0.275143	-0.0563834	-0.0370351	-0.0588398	-0.0898126	-0.0169857
TCGA-AZ-6601	D	-0.0519565	0.23854	0.280445	0.264283	0.178112	0.304579	0.477522	0.288693	0.0851681	0.200446	-0.249734	0.297069	-0.0480165	0.247422	0.0046348	-0.0927097	0.313753	0.0791161	0.305913	0.219238	0.111735	-0.286875	0.259301	0.186576	0.123475	0.0672391	-0.00766764	0.0752762
TCGA-D5-6538	A	-0.357328	0.00470798	0.0239942	0.0996621	0.170135	0.311774	0.332461	0.236233	0.0717836	-0.11961	-0.241502	0.165694	-0.35592	0.183675	-0.197072	-0.165499	-0.0753782	0.10707	0.309092	0.107033	-0.000283031	-0.338187	0.260946	-0.112461	-0.00729126	-0.0683351	-0.090975	-0.0100238
TCGA-AA-3864	D	-0.219815	0.199413	0.143462	0.184379	0.195762	0.267828	0.422301	0.26793	0.0713582	0.054971	-0.162692	0.251663	-0.220612	0.180496	-0.101183	-0.10121	0.172864	0.0454324	0.246195	0.153497	0.0631277	-0.225006	0.233484	0.0290244	0.0466953	0.0114619	-0.0591937	0.00833405
TCGA-AA-A00U	C	-0.273198	0.135675	0.153618	0.165859	0.202446	0.275409	0.36086	0.19843	0.0676435	-0.0129339	-0.179261	0.207991	-0.3109	0.193832	-0.170382	-0.0624925	0.0869303	0.0867053	0.243771	0.14294	0.00404917	-0.370275	0.23757	-0.0422135	0.0161131	-0.00645432	-0.0132529	-0.0339028
TCGA-A6-2678	C	-0.22725	0.192404	0.203661	0.171553	0.229686	0.262252	0.392411	0.254018	0.0825028	0.0889162	-0.205122	0.274653	-0.204076	0.23549	-0.0895578	-0.168347	0.169379	0.0974534	0.256653	0.178469	0.0373593	-0.363602	0.271524	0.0773953	0.0294651	0.0387064	0.0213024	-0.0262005
TCGA-CM-5341	C	-0.210391	0.179048	0.296125	0.236308	0.24958	0.27452	0.422785	0.269522	0.131188	0.135496	-0.153301	0.352321	-0.116107	0.230751	0.0440803	-0.0120472	0.308874	0.0390029	0.257079	0.188255	0.0797521	-0.264277	0.236644	0.205477	0.143257	0.0887298	0.000346835	-0.022176
TCGA-G4-6320	A	-0.141576	0.101368	0.143553	0.151051	0.198529	0.288702	0.41586	0.21373	0.0600165	-0.00873747	-0.202108	0.182296	-0.228096	0.143493	-0.164071	-0.176818	0.0931278	0.0396874	0.267892	0.117534	-0.0455948	-0.431001	0.212003	-0.15519	0.0351779	-0.0485965	-0.0414457	-0.0274617
TCGA-G4-6298	C	-0.355535	0.0174533	0.0207907	0.113293	0.202151	0.280292	0.378564	0.204708	0.0609273	-0.0735701	-0.195649	0.220743	-0.330664	0.163493	-0.169654	-0.142826	0.0190063	0.0533052	0.254881	0.143103	0.0455801	-0.388417	0.260205	-0.0278064	-0.00983886	-0.0267206	-0.0639406	-0.0843367
TCGA-CA-5255	A	-0.297991	0.0950925	0.101085	0.158564	0.202658	0.280041	0.362613	0.233264	0.0372026	0.0116986	-0.262856	0.20161	-0.272316	0.176656	-0.167549	-0.0746784	-0.00190537	0.063059	0.309305	0.11415	-0.00270793	-0.172301	0.235208	-0.117338	0.0177196	-0.0103375	0.000316558	0.0467292
TCGA-T9-A92H	A	-0.279871	0.127584	0.112801	0.150327	0.202259	0.278935	0.352541	0.180417	0.0641173	0.000124134	-0.174926	0.190553	-0.287256	0.195748	-0.192252	-0.119784	-0.0225369	0.0905845	0.253957	0.112925	0.0365709	-0.306851	0.225977	-0.0781474	-0.0467438	-0.0209895	-0.0549764	-0.0857467
TCGA-AA-3818	C	-0.199066	0.104051	0.16085	0.181488	0.217625	0.323745	0.38431	0.255589	0.0408231	-0.0119169	-0.172828	0.257288	-0.219273	0.140043	-0.119013	-0.140266	0.0884535	0.0929843	0.279073	0.156179	-0.00047626	-0.273102	0.236799	0.00694286	0.0209342	0.00195489	-0.0360461	-0.0693793
TCGA-AA-A03F	A	-0.0987134	-0.0266244	0.12551	0.212918	0.184359	0.372215	0.412292	0.232053	-0.0375962	0.062457	-0.149021	0.226246	-0.229139	0.145984	-0.153831	-0.15488	0.167171	-0.00415173	0.283816	0.144314	0.0124528	-0.166955	0.227341	-0.0300503	0.0583093	-0.00673162	0.0717199	-0.0980232
TCGA-A6-5657	B	0.0969755	0.180007	0.221066	0.179941	0.159057	0.253661	0.433481	0.224471	0.0940619	0.0998631	-0.121457	0.246152	-0.0456374	0.177165	-0.115932	-0.00298602	0.172005	0.133162	0.25725	0.206936	0.0881444	-0.325926	0.272929	0.0455828	0.0465868	0.0565642	-0.0244862	-0.00441119
TCGA-DM-A1D6	A	-0.4511	0.0605624	0.0689585	0.0987113	0.170795	0.314662	0.388279	0.16992	0.076054	-0.0773448	-0.302144	0.181153	-0.336645	0.172956	-0.165921	-0.222089	-0.0239163	0.0855335	0.227913	0.109079	-0.0232909	-0.326474	0.248644	-0.23288	-0.066503	-0.0798967	-0.115592	0.0565087
TCGA-CA-6717	B	0.0264127	0.222601	0.249823	0.203946	0.202275	0.273595	0.451504	0.30142	0.145098	0.185831	-0.0985717	0.282261	-0.0300228	0.244382	-0.0144165	0.0591165	0.326056	0.096244	0.269274	0.224812	0.116786	-0.312604	0.280079	0.220464	0.136508	0.07657	-0.0670416	0.0362525
TCGA-AA-3821	D	-0.336594	0.141754	0.1641	0.183584	0.206458	0.320024	0.447979	0.29019	0.0696306	0.114193	-0.203395	0.2617	-0.174802	0.207473	-0.109227	-0.102636	0.209826	0.0639007	0.221756	0.172033	0.0763474	-0.237748	0.277178	0.0939308	0.052666	-0.0011535	-0.0583151	0.00993694
TCGA-AA-3973	C	-0.270162	-0.0426748	0.0997633	0.146297	0.224433	0.292733	0.369382	0.202633	0.0385418	-0.0053151	-0.286473	0.231463	-0.293281	0.179647	-0.12744	-0.12299	0.0649243	0.110057	0.246456	0.159796	0.047185	-0.383748	0.290901	-0.00273051	0.011756	-0.0248469	-0.133182	-0.169943
TCGA-AA-3526	C	-0.185598	0.22448	0.239307	0.212926	0.199208	0.257401	0.39739	0.228929	0.0678882	0.115804	-0.153359	0.293882	-0.171355	0.207105	-0.089328	-0.116542	0.181967	0.0469319	0.234651	0.168239	0.0423515	-0.282959	0.232417	0.0731837	0.0572256	0.0320868	-0.0659971	-0.0184543
TCGA-D5-6535	C	-0.165525	0.214799	0.171518	0.225326	0.209425	0.277159	0.427897	0.281835	0.0623006	0.150552	-0.153541	0.245607	-0.150719	0.162893	-0.112575	-0.0619509	0.189934	0.091402	0.233975	0.15656	0.050071	-0.250295	0.249919	0.0500913	0.0605766	0.0402143	-0.0320838	-0.0317415
TCGA-DM-A1D4	A	-0.335331	0.14419	0.171038	0.140574	0.211733	0.298754	0.350915	0.217068	0.0754476	-0.0253146	-0.238535	0.176575	-0.309501	0.113424	-0.179311	-0.216978	0.0320154	0.0660071	0.249609	0.0946481	-0.00225993	-0.309133	0.209859	-0.149939	-0.0216851	-0.0307796	-0.0203127	-0.0105291
TCGA-D5-6932	C	-0.267197	0.0747025	0.163447	0.178182	0.223617	0.306192	0.434571	0.254821	0.0482941	0.0301607	-0.171576	0.264361	-0.241977	0.172389	-0.115082	-0.121667	0.165118	0.0986124	0.253289	0.202508	0.0690833	-0.311489	0.261604	0.0647206	0.0458118	0.0123636	-0.0944691	-0.0860694
TCGA-A6-3810	C	-0.221857	0.173567	0.0874861	0.202578	0.220685	0.262317	0.436575	0.295133	0.102557	0.131782	-0.0906973	0.268427	-0.135611	0.226977	-0.0661603	-0.00349309	0.182337	0.128255	0.212829	0.238136	0.0760345	-0.252203	0.270881	0.154069	0.0519371	0.0360872	-0.0813087	-0.0341043
TCGA-NH-A50T	A	-0.375373	0.137689	0.0571919	0.112966	0.191382	0.250967	0.323701	0.186498	0.0858723	-0.0645643	-0.24755	0.216578	-0.327714	0.160425	-0.21063	-0.180991	-0.00548022	0.106793	0.230051	0.103869	0.0029824	-0.332674	0.174552	-0.0777933	-0.0323423	-0.0374949	-0.142129	-0.0916489
TCGA-AA-A01C	C	-0.228881	0.0677562	0.123533	0.154015	0.196884	0.323421	0.371689	0.212733	0.0208728	0.0175216	-0.214121	0.259215	-0.262954	0.162995	-0.138451	-0.160926	0.0946121	0.0671715	0.259471	0.178179	0.0691079	-0.358853	0.295172	-0.00045324	0.0199918	-0.0364421	-0.0497415	-0.132101
TCGA-DM-A1DB	A	-0.311836	0.144581	0.194564	0.123264	0.187816	0.264938	0.324863	0.20759	0.0691245	-0.0390759	-0.155184	0.203197	-0.254733	0.134323	-0.200916	-0.149442	-0.00134155	0.103134	0.280374	0.0563194	-0.0112575	-0.375301	0.262608	-0.0907531	-0.0339747	-0.0640081	-0.10536	-0.0823986
TCGA-A6-A565	B	0.15653	0.232355	0.285435	0.210749	0.168308	0.319846	0.495384	0.24698	0.094803	0.198081	-0.0495667	0.293248	0.0420985	0.264678	-0.0573066	0.0202042	0.328752	0.0618656	0.278799	0.224576	0.0879295	-0.115472	0.292275	0.137703	0.0699968	0.0832843	-0.00815884	0.0102111
TCGA-NH-A6GA	C	-0.235664	0.12385	0.104047	0.173272	0.175287	0.302695	0.414251	0.216555	0.0493156	-0.00150906	-0.266382	0.224575	-0.251451	0.177671	-0.152424	-0.16133	0.101848	0.0965148	0.251156	0.146838	0.0326547	-0.245996	0.230829	-0.0480738	0.0244693	-0.00971147	-0.0900007	-0.0442709
TCGA-AA-3530	A	-0.0890793	0.145573	0.161236	0.17077	0.204138	0.237512	0.373305	0.202748	0.0651117	0.0751294	-0.176905	0.220298	-0.136542	0.201432	-0.122316	-0.100272	0.114735	0.0988262	0.242474	0.137211	0.00275457	-0.355621	0.27919	0.027505	0.00683523	-0.00725189	-0.0676529	-0.0467237
TCGA-AA-3532	C	-0.0655618	0.155421	0.227051	0.2514	0.222242	0.280589	0.421288	0.280989	0.0746416	0.138846	-0.21373	0.301635	-0.0816057	0.215563	-0.0282717	-0.0684231	0.271223	0.0903091	0.279629	0.211366	0.0791182	-0.253778	0.244321	0.156289	0.098754	0.0622881	-0.00314186	-0.0869595
TCGA-D5-6924	B	-0.0837128	0.201742	0.188077	0.209588	0.208601	0.298369	0.431137	0.301109	0.0945152	0.112637	-0.104266	0.289147	-0.100116	0.197351	-0.0643351	0.0256969	0.241813	0.120975	0.265929	0.211236	0.0697904	-0.248146	0.325873	0.203942	0.0795811	0.0414857	-0.0881389	-0.0612232
TCGA-AA-3519	A	-0.177176	0.15068	0.149587	0.199797	0.18714	0.304133	0.388897	0.224169	0.0857636	0.0391062	-0.173553	0.225019	-0.251064	0.163457	-0.125763	-0.0538572	0.147187	0.0775405	0.264922	0.165537	0.0127048	-0.177044	0.246473	0.012583	0.0140472	-0.0114463	0.022289	-0.0876406
TCGA-G4-6294	A	-0.339895	0.0831755	0.105121	0.171247	0.256896	0.289435	0.374162	0.177171	0.0617251	-0.00324119	-0.184387	0.175357	-0.270242	0.209883	-0.15386	-0.2377	0.0620757	0.0930585	0.264598	0.173493	0.0255207	-0.345176	0.265907	-0.0364965	-0.0124798	-0.0328647	-0.114252	-0.0476642
TCGA-AA-3994	D	-0.255453	0.0704086	0.131203	0.206464	0.231873	0.310977	0.462836	0.257972	0.0728702	0.0694673	-0.182172	0.270762	-0.202145	0.202038	-0.0477173	-0.0445579	0.198227	0.0255192	0.272237	0.13526	0.0321684	-0.258242	0.264718	0.03198	0.0584868	0.0388145	-0.0493102	0.0246403
TCGA-AA-3681	D	-0.106824	0.188763	0.218742	0.244986	0.186357	0.326711	0.392159	0.257571	0.0639239	0.12781	-0.124923	0.283102	-0.141541	0.175016	-0.11608	-0.0517115	0.219344	0.0707457	0.261894	0.182356	0.0735194	-0.149429	0.275496	0.0959105	0.0803627	0.0550876	0.036281	-0.0256368
TCGA-AA-3833	D	-0.136228	0.170881	0.212917	0.245989	0.184565	0.354157	0.450412	0.316654	0.0334106	0.132951	-0.152785	0.316633	-0.159433	0.237765	-0.0181562	0.110936	0.282684	0.0595969	0.267583	0.204174	0.127888	-0.152699	0.272399	0.111905	0.11172	0.0647603	0.0133626	-0.00477012
TCGA-A6-A5ZU	C	-0.123715	0.0225932	0.149817	0.195482	0.191421	0.330062	0.442787	0.220224	0.0762285	0.10174	-0.094391	0.236158	-0.112992	0.190446	-0.0306574	-0.123998	0.224811	0.100318	0.28359	0.217885	0.0929756	-0.265448	0.315515	0.081584	0.0670874	0.0586444	-0.0448582	-0.132317
TCGA-AD-6963	A	-0.215924	0.230835	0.234109	0.215681	0.196542	0.276424	0.388901	0.233026	0.0710502	0.109782	-0.204155	0.259259	-0.178692	0.187129	-0.136571	-0.127452	0.168325	0.136623	0.282106	0.150076	0.0362965	-0.166563	0.272434	0.0482921	0.0390308	0.0167665	-0.114911	-0.0924125
TCGA-AA-3529	C	-0.226828	0.0559842	0.0890879	0.162804	0.180814	0.313246	0.402909	0.221831	0.0640067	-0.00586487	-0.236621	0.272207	-0.253676	0.23406	-0.126662	0.0206861	0.0960353	0.0861321	0.249511	0.119643	0.00162865	-0.218366	0.271361	0.0618331	0.0703404	-0.00702748	-0.0519526	-0.0551489
TCGA-AA-3858	C	-0.151505	0.121323	0.14747	0.203759	0.214138	0.277997	0.381352	0.220531	0.0438327	0.0155998	-0.201352	0.242273	-0.23324	0.156203	-0.114377	-0.0997442	0.136605	0.0883809	0.279474	0.159589	0.0285758	-0.30166	0.197131	-0.00211962	0.0397208	0.00333693	-0.0561905	-0.116413
TCGA-AA-3664	D	-0.284368	0.197152	0.139209	0.242367	0.204591	0.271799	0.396531	0.221911	0.0751659	0.0809387	-0.138701	0.221188	-0.231583	0.19329	-0.14725	-0.128188	0.143755	0.102671	0.224915	0.146069	0.0158235	-0.246995	0.232288	-0.0063743	0.00745409	0.000684497	-0.0747635	0.0352253
TCGA-AA-3560	A	-0.189821	0.0979969	0.2112	0.192709	0.225557	0.316212	0.424593	0.238305	0.0856251	0.0660839	-0.216517	0.240404	-0.176137	0.230234	-0.0491393	-0.0954212	0.190935	0.101881	0.256263	0.172483	0.0717872	-0.183703	0.268189	0.0328521	0.0970182	0.00421356	-0.00606261	-0.0643852
TCGA-AA-3815	D	-0.0860454	0.226554	0.344301	0.296306	0.190907	0.312162	0.433225	0.300428	0.0537562	0.190281	-0.236235	0.257115	-0.0760374	0.178615	-0.0382571	-0.0807965	0.310862	0.0967025	0.286789	0.1994	0.053646	-0.216129	0.229386	0.0816723	0.122913	0.0890969	-0.0101237	0.0044316
TCGA-DM-A28C	A	-0.318397	0.0237097	0.0308165	0.0959969	0.237713	0.239155	0.343319	0.188313	0.035058	-0.0895782	-0.142432	0.16154	-0.295559	0.213776	-0.16658	-0.206078	0.0338185	0.034737	0.269302	0.0967017	-0.068395	-0.365927	0.208434	-0.153264	-0.0486304	-0.0490726	-0.0342453	-0.0961579
TCGA-F4-6854	C	-0.193262	0.0882298	0.149192	0.179386	0.205622	0.314561	0.383253	0.231225	0.0578087	0.0260846	-0.21922	0.249179	-0.247763	0.177856	-0.16335	-0.138682	0.0849545	0.0944301	0.272448	0.198041	0.0433772	-0.291843	0.297431	0.0497373	0.0342107	0.00193342	-0.0858112	-0.0621875
TCGA-AA-A03J	A	-0.172871	0.0313333	0.231475	0.217712	0.194224	0.369833	0.404994	0.235095	0.0251449	0.116547	-0.221234	0.267435	-0.208362	0.13281	-0.0944009	-0.117745	0.189999	0.0341841	0.311057	0.17806	0.0403399	-0.234897	0.252888	0.084096	0.0719602	0.00619994	0.0573698	-0.119724
TCGA-G4-6293	C	-0.0952329	0.113602	0.234328	0.230878	0.21707	0.303049	0.430442	0.216059	0.0671652	0.092916	-0.15631	0.237809	-0.168156	0.206666	-0.140805	-0.117761	0.214078	0.0269415	0.264708	0.173761	-0.0118193	-0.163379	0.263044	0.0795937	0.0552222	0.0262786	0.0355499	-0.0916489
TCGA-AA-A00F	C	-0.204545	0.0635951	0.108409	0.174002	0.185081	0.321972	0.421604	0.215854	0.0409758	0.0199506	-0.249695	0.243843	-0.282409	0.141117	-0.138229	-0.120239	0.120831	0.0740594	0.263771	0.193195	0.078332	-0.260851	0.278731	-0.0184196	0.0250407	0.00332761	-0.00608368	-0.0983418
TCGA-AA-A01X	A	-0.176528	-0.0280949	0.0935435	0.17045	0.215619	0.29637	0.415284	0.19996	-0.00439824	-0.0142955	-0.236418	0.203476	-0.251924	0.213408	-0.13188	-0.157431	0.129724	0.0445393	0.294842	0.145687	0.0088657	-0.227991	0.27493	-0.00652013	0.046902	-0.00437346	-0.0122255	-0.0964111
TCGA-AA-3521	C	-0.207097	0.0502759	0.0869777	0.190136	0.217284	0.282235	0.396187	0.256961	0.022993	0.02029	-0.231396	0.250606	-0.230978	0.186764	-0.0810017	-0.138172	0.138872	0.0652355	0.260791	0.181547	0.0455453	-0.226262	0.249116	0.0529451	0.014072	0.0113365	-0.0448521	-0.125436
TCGA-AA-A010	D	-0.192749	0.178119	0.211528	0.197498	0.192822	0.271812	0.39901	0.254061	0.074619	0.0707085	-0.264837	0.245616	-0.186308	0.173875	-0.0902141	-0.166537	0.150995	0.0599836	0.265706	0.166133	0.0148887	-0.268582	0.273546	-0.0173881	0.0641477	0.00230161	0.000315119	0.0124269
TCGA-AA-3831	C	-0.15307	0.174377	0.170508	0.226264	0.187738	0.299017	0.367462	0.23435	0.0366503	0.0470934	-0.162747	0.226142	-0.175454	0.191429	-0.109784	-0.157855	0.172516	0.0661686	0.26904	0.164041	0.0332586	-0.221169	0.242788	0.0712076	0.0734618	0.0376341	-0.0283976	-0.0633984
TCGA-AY-A69D	C	-0.160772	0.177908	0.0958619	0.155211	0.173172	0.260295	0.400776	0.182168	0.0573628	-0.0271027	-0.0992668	0.202287	-0.20272	0.162505	-0.155232	-0.144705	0.108731	0.0769681	0.228835	0.156912	-0.0233633	-0.341268	0.211015	-0.000888818	-0.00381461	-0.0135754	-0.0381238	-0.0540368
TCGA-D5-5541	C	-0.194534	0.14199	0.188375	0.190771	0.203332	0.289688	0.399871	0.2856	0.0911486	0.0793172	-0.232765	0.27226	-0.150769	0.192045	-0.0625766	-0.086823	0.188949	0.142973	0.245629	0.189177	0.0611833	-0.364354	0.275245	0.164017	0.0727248	0.0114771	-0.0515538	-0.094319
TCGA-A6-2685	B	-0.0972361	0.0285846	0.192102	0.229226	0.190039	0.329691	0.464663	0.329485	0.074661	0.144958	-0.080247	0.32253	-0.114143	0.198674	0.0294042	0.101695	0.306466	0.0556081	0.303555	0.243425	0.132105	-0.172456	0.336848	0.189999	0.134288	0.0650964	0.0392185	-0.0759641
TCGA-F4-6856	D	-0.188302	0.111614	0.195542	0.17431	0.190311	0.262486	0.438176	0.224872	0.0923951	0.0698687	-0.248873	0.200664	-0.240873	0.195193	-0.15525	-0.177207	0.180073	0.0728555	0.270845	0.173797	0.00219945	-0.325715	0.240171	-0.0712071	0.00936041	-0.0182991	-0.0319845	0.00834562
TCGA-AA-3666	C	-0.226657	0.199029	0.13618	0.236399	0.208282	0.310049	0.37539	0.217298	0.0503812	0.0545495	-0.165556	0.269375	-0.20888	0.244476	-0.0610952	-0.0844365	0.184566	0.0635768	0.284534	0.155198	0.0304362	-0.163452	0.233392	0.0814066	0.0669855	0.0285976	-0.0186763	0.0271333
TCGA-G4-6307	A	-0.199123	0.018017	0.109133	0.137704	0.227575	0.287039	0.324792	0.161182	0.0567809	-0.120167	-0.300765	0.184677	-0.259123	0.133439	-0.217403	-0.164609	-0.06077	0.0611058	0.283267	0.0976208	0.00364072	-0.358856	0.271522	-0.139808	-0.020512	-0.0513954	-0.0702553	-0.116853
TCGA-QG-A5YW	A	-0.140111	0.132625	0.172378	0.212407	0.198129	0.327179	0.388005	0.214379	0.0706348	0.116297	-0.140293	0.244493	-0.163982	0.185683	-0.110862	-0.0711953	0.212399	0.0416352	0.252498	0.170219	0.0334996	-0.309978	0.256633	0.0257601	0.0257049	-0.00947029	-0.0150002	-0.0901261
TCGA-AA-3680	C	-0.0837322	0.0468977	0.173683	0.183377	0.216767	0.303938	0.395615	0.248857	0.048149	0.071615	-0.10538	0.235587	-0.172045	0.191424	-0.124974	-0.0899257	0.144134	0.0538521	0.27196	0.15211	-0.02484	-0.373168	0.261527	0.00689338	0.0617274	0.0120215	0.00423649	-0.0327835
TCGA-AA-3851	D	-0.126506	0.171078	0.207242	0.188793	0.233507	0.317801	0.42877	0.251694	0.0606744	0.119698	-0.155955	0.244729	-0.135309	0.248067	-0.0506552	-0.0648197	0.206346	0.0757687	0.2671	0.160787	0.040433	-0.202903	0.251987	0.0544618	0.0434487	0.0425549	-0.00298284	-0.0422559
TCGA-AA-3542	A	-0.268668	-0.0252784	0.122914	0.142109	0.202989	0.3263	0.343109	0.186808	0.0183924	-0.0512444	-0.285531	0.230684	-0.281828	0.191275	-0.0913067	-0.0825245	0.109734	0.0576298	0.287967	0.0845744	0.0729854	-0.285538	0.244722	-0.0242617	0.0648491	-0.0260551	-0.0314126	-0.183828
TCGA-DM-A0XF	C	-0.317958	0.114914	0.157476	0.163785	0.207959	0.265617	0.37124	0.19698	0.0920488	0.0231698	-0.197193	0.214185	-0.278951	0.202861	-0.15134	-0.188478	0.0763068	0.0801521	0.288001	0.143682	0.0545031	-0.248337	0.248659	-0.040755	0.0405167	-0.0234809	-0.0178909	-0.0753528
TCGA-A6-3808	B	-0.185119	0.186381	0.204934	0.212354	0.220358	0.267538	0.446692	0.326798	0.0934984	0.149585	-0.0465277	0.323329	-0.129326	0.232777	-0.0160352	0.14864	0.285328	0.102189	0.265529	0.212072	0.102781	-0.242513	0.275544	0.18611	0.119392	0.0720719	0.0257857	0.0101549
TCGA-CM-6676	C	-0.29396	0.0527251	0.104462	0.138531	0.183997	0.292345	0.359643	0.202306	0.0764683	-0.0446144	-0.152968	0.208363	-0.291943	0.194303	-0.165585	-0.115252	-0.00152634	0.0943989	0.251455	0.192316	0.0108289	-0.348352	0.287874	-0.0304589	0.0265309	-0.0370991	-0.0591858	-0.062974
TCGA-AA-3982	C	-0.122905	0.164616	0.288358	0.183318	0.215226	0.295804	0.413441	0.258397	0.0824759	0.0906878	-0.214855	0.294287	-0.146658	0.192203	-0.051796	-0.0606732	0.225124	0.112171	0.286166	0.184796	0.0481695	-0.229557	0.270288	0.11721	0.105098	0.0365928	0.0123039	-0.0891272
TCGA-CM-4744	A	-0.200155	0.196961	0.306648	0.189521	0.188692	0.282665	0.368331	0.215443	0.0600548	0.134046	-0.193921	0.253343	-0.191773	0.158479	-0.151592	-0.16128	0.136468	0.0325118	0.277253	0.115079	0.0553231	-0.236685	0.196596	-0.00823977	0.0550771	0.0420398	-0.0214788	-0.00302223
TCGA-CA-5256	A	-0.228929	0.158493	0.276548	0.15348	0.238673	0.269948	0.346743	0.197198	0.0825315	0.00864789	-0.184336	0.232684	-0.244158	0.12298	-0.110868	-0.155573	0.101837	0.0921891	0.25179	0.14812	-0.0208507	-0.337757	0.203865	0.0144375	0.0300593	0.0130735	-0.0572315	-0.0694361
TCGA-AA-3875	D	-0.12478	0.195726	0.192666	0.216072	0.218986	0.278048	0.38078	0.291504	0.0838255	0.0593441	-0.160471	0.289449	-0.14612	0.21095	-0.0690342	-0.0249661	0.227902	0.103715	0.259065	0.160336	0.0103413	-0.127636	0.267964	0.100147	0.0636678	0.0342194	-0.0218527	-0.0443914
TCGA-AD-6890	C	-0.169486	0.152412	0.163553	0.172809	0.195502	0.315156	0.381763	0.199611	0.0599131	0.00845776	-0.195601	0.231145	-0.269409	0.157246	-0.157615	-0.102091	0.100493	0.0776324	0.261644	0.182309	0.0331483	-0.270826	0.245904	-0.00903557	0.01951	-0.00424939	-0.00680611	-0.0740095
TCGA-AA-3667	A	-0.186692	0.0238397	0.148075	0.22211	0.209885	0.375953	0.392347	0.240033	-0.00152743	0.0505344	-0.178637	0.251883	-0.242505	0.173832	-0.0896952	-0.126027	0.191526	0.0595388	0.298159	0.157015	0.042354	-0.155779	0.243571	0.0761817	0.0847835	0.00673046	0.0156423	-0.166222
TCGA-DM-A28E	A	-0.349526	0.0396405	0.0622824	0.112178	0.209594	0.258014	0.324082	0.159591	0.0732478	-0.119339	-0.220631	0.127492	-0.338176	0.154037	-0.227086	-0.164249	-0.0241363	0.0844385	0.267442	0.0894016	-0.065709	-0.375421	0.208967	-0.11959	-0.0569492	-0.0615847	-0.0638715	-0.0848753
TCGA-CA-5254	D	-0.192681	0.053793	0.120766	0.203194	0.181782	0.298403	0.386175	0.288167	0.067951	0.0811338	-0.292976	0.195964	-0.221349	0.168805	-0.0932537	-0.0884934	0.111138	0.0628977	0.251758	0.163065	0.0246389	-0.265074	0.238621	-0.0908668	0.00554014	0.000447462	-0.0504832	-0.010788
TCGA-DM-A28G	A	-0.23534	0.0407309	0.133222	0.119682	0.22997	0.252422	0.367334	0.191379	0.0576289	-0.0463625	-0.208598	0.199786	-0.288695	0.177584	-0.146131	-0.187804	0.0736111	0.0798247	0.249628	0.135882	-0.0531261	-0.373097	0.282017	-0.084781	0.0060182	-0.0266447	-0.0112943	-0.0552306
TCGA-AZ-4323	B	0.329749	0.286456	0.405075	0.235331	0.232555	0.292662	0.484638	0.211612	0.161367	0.224776	0.0613967	0.262315	0.16578	0.189503	-0.0801196	-0.104371	0.301976	0.0582642	0.256713	0.233262	0.0724175	-0.321102	0.282533	0.115632	0.102283	0.108582	-0.170148	-0.0130311
TCGA-AA-3984	D	-0.182346	0.293315	0.228738	0.206193	0.166373	0.286628	0.35982	0.235678	0.0945753	0.116784	-0.120172	0.247913	-0.193456	0.204908	-0.107437	-0.0396874	0.181686	0.129936	0.243521	0.188781	0.0696831	-0.274165	0.248623	0.0490355	0.0408076	0.0563111	0.00630839	-0.0453028
TCGA-CM-6168	B	-0.123068	0.207801	0.15803	0.213728	0.198833	0.25229	0.458751	0.338871	0.11512	0.159831	-0.112815	0.323831	-0.0821941	0.237313	-0.0265161	0.0352312	0.281663	0.074941	0.254806	0.233177	0.133018	-0.229859	0.289225	0.217502	0.111559	0.0792712	0.000364191	0.0112334
TCGA-CK-4947	C	-0.0698717	0.206851	0.223523	0.196161	0.203093	0.249045	0.41935	0.254446	0.0921769	0.117252	-0.118346	0.251332	-0.102041	0.233282	-0.0861246	-0.0687126	0.213389	0.113163	0.279466	0.218013	0.0421188	-0.195658	0.260962	0.0871086	0.064142	0.0443396	-0.0580448	-0.0197306
TCGA-A6-2686	D	-0.0790397	0.226785	0.38959	0.23208	0.190736	0.345834	0.443358	0.314115	0.102919	0.193559	-0.140887	0.30642	-0.0619082	0.244831	0.0456299	0.0485443	0.371635	0.0688473	0.252063	0.201457	0.133992	-0.249581	0.271427	0.198959	0.157756	0.0748413	-0.048207	-0.0223527
TCGA-AZ-4615	D	-0.208717	0.261724	0.369202	0.253547	0.212025	0.324945	0.467011	0.298314	0.0871529	0.197251	-0.205523	0.256786	-0.0998031	0.160534	-0.0481827	-0.0120935	0.2682	0.112684	0.271234	0.206413	0.0857207	-0.287645	0.20666	0.116355	0.0627772	0.0620014	-0.0191746	0.0860134
TCGA-F4-6461	C	0.145385	0.0886296	0.154865	0.170393	0.200377	0.266578	0.451673	0.236445	0.0606965	0.0944569	-0.130293	0.243672	-0.00261078	0.160926	-0.106785	-0.103245	0.196072	0.0564072	0.282279	0.19388	0.0304331	-0.354141	0.271041	-0.0153689	0.0134034	0.0229479	-0.0229155	-0.00886822
TCGA-AA-3866	C	-0.127483	0.215536	0.245646	0.236892	0.2139	0.292656	0.436618	0.353987	0.0861701	0.175606	-0.187576	0.332225	-0.0810182	0.207868	0.046091	-0.0383263	0.354904	0.0774266	0.274904	0.233859	0.118595	-0.268324	0.253239	0.239619	0.119929	0.111951	-0.0358607	-0.0602275
TCGA-CK-4951	D	-0.225152	0.217536	0.266566	0.278928	0.233872	0.270116	0.457246	0.320934	0.0931314	0.209111	-0.200446	0.274097	-0.119894	0.236485	-0.0246446	-0.0704718	0.288688	0.0983045	0.273084	0.199434	0.0914804	-0.207398	0.265433	0.123799	0.105746	0.0828382	0.0485369	0.0181771
TCGA-G4-6588	D	-0.274505	0.222519	0.155585	0.232819	0.181356	0.281831	0.434738	0.265845	0.0775586	0.137143	-0.247019	0.245302	-0.231428	0.204226	-0.082807	-0.093958	0.21951	0.105731	0.245916	0.185034	0.0919433	-0.220257	0.269402	0.0503615	0.026885	0.0117194	-0.0351123	0.0457214
TCGA-D5-5540	A	-0.400782	0.226345	0.225002	0.138182	0.224846	0.245307	0.357788	0.173083	0.102424	-0.0536493	-0.188989	0.246329	-0.254401	0.190767	-0.12627	-0.141357	0.0991769	0.0518684	0.226482	0.1272	0.0438089	-0.434694	0.199851	0.010908	0.0116277	-0.0172283	-0.112217	-0.00109523
TCGA-AA-3544	C	-0.0506872	0.153459	0.334117	0.225102	0.239656	0.308234	0.414176	0.258256	0.0687186	0.126787	-0.13332	0.326762	-0.133484	0.233183	0.0352308	0.0382195	0.305454	0.0422198	0.265333	0.185219	0.128853	-0.210959	0.259508	0.161354	0.153505	0.0868217	0.0327503	-0.0430637
TCGA-AD-6889	D	-0.307573	0.151248	0.135616	0.198175	0.211141	0.296982	0.395447	0.26127	0.0671791	0.0683852	-0.207351	0.236977	-0.263725	0.14476	-0.148318	-0.14021	0.145691	0.0764347	0.263901	0.151908	0.0321626	-0.30523	0.210256	-0.0197542	0.0376571	-0.0145995	-0.0346608	0.0386916
TCGA-D5-6923	B	-0.26246	0.127427	0.0829332	0.18719	0.184291	0.261228	0.402891	0.252244	0.0912721	0.0341273	-0.19011	0.281351	-0.240827	0.205834	-0.1232	-0.0614794	0.13505	0.119457	0.23126	0.200164	0.0943931	-0.287425	0.298834	0.09997	0.0499778	0.00931333	-0.0380106	-0.0822481
TCGA-AY-6386	D	-0.182728	0.158363	0.158377	0.225926	0.19396	0.289645	0.416526	0.252638	0.0556955	0.0431165	-0.238922	0.259256	-0.203878	0.185785	-0.105192	-0.123743	0.157398	0.110517	0.273811	0.149833	0.0241724	-0.211224	0.2545	0.0547132	0.0370938	0.0117327	0.0227471	-0.0232046
TCGA-AA-3552	C	-0.0704062	0.119096	0.222763	0.214459	0.229943	0.322597	0.398403	0.255017	0.0416515	0.104064	-0.193519	0.241583	-0.125683	0.253438	-0.0704079	-0.0599955	0.245667	0.0554124	0.300942	0.181032	0.041471	-0.302613	0.299331	0.08874	0.101185	0.0428003	-0.00652443	-0.136951
TCGA-AA-3952	C	-0.254927	0.0602375	0.118918	0.193453	0.189815	0.308521	0.401348	0.24242	0.0596621	0.00648759	-0.22186	0.252968	-0.282557	0.211154	-0.0713008	-0.107545	0.212234	0.0456062	0.23138	0.162938	0.104144	-0.239144	0.249707	0.00802426	0.0230366	0.00664959	-0.0305619	-0.0636911
TCGA-AA-A024	A	-0.314676	-0.032254	0.140567	0.156806	0.216134	0.320453	0.382011	0.231171	0.0411592	-0.0162147	-0.114404	0.236857	-0.292169	0.173346	-0.15341	-0.148839	0.111256	0.0205509	0.273437	0.114662	-0.030033	-0.202688	0.250073	-0.0636009	0.0327236	-0.0308096	0.0709632	-0.0673947
TCGA-NH-A6GB	C	-0.217841	0.166214	0.185904	0.207289	0.190079	0.309146	0.396766	0.218426	0.0819618	0.103624	-0.109611	0.237039	-0.223503	0.152998	-0.118548	-0.138764	0.184387	0.103725	0.240267	0.136822	0.0502355	-0.163227	0.273276	-0.00950527	0.0293601	0.0136871	0.0197314	-0.0296293
TCGA-AA-A00K	D	-0.18744	0.114132	0.156754	0.194814	0.17767	0.340331	0.392236	0.206297	0.0224308	0.0188482	-0.222709	0.239337	-0.260873	0.199442	-0.14167	-0.0790653	0.114125	0.0876125	0.270173	0.161384	0.0464977	-0.240177	0.278955	0.0243674	0.02454	0.0106278	0.0220953	-0.0679457
TCGA-D5-6530	D	-0.109876	0.209463	0.25323	0.255037	0.152576	0.292535	0.458563	0.25868	0.0476349	0.190513	-0.153851	0.228901	-0.102182	0.215617	-0.0237546	-0.108324	0.287143	0.0839656	0.254149	0.216456	0.040223	-0.188516	0.278788	0.0485319	0.0500569	0.0402265	-0.00211167	-0.0136786
TCGA-AA-3841	C	-0.0776816	0.052663	0.193729	0.222787	0.213968	0.393211	0.439581	0.254394	-0.0299383	0.0810116	-0.179475	0.260943	-0.17181	0.204835	-0.0668631	-0.0644641	0.217617	0.0747204	0.361269	0.173438	0.0720553	-0.178666	0.240384	0.0871776	0.0872338	0.0424036	-0.00399081	-0.104067
TCGA-AA-3713	D	-0.0943692	0.212974	0.21848	0.214358	0.17996	0.260689	0.431401	0.265246	0.0621813	0.13602	-0.119346	0.281276	-0.102279	0.193736	-0.111823	-0.0126103	0.238853	0.0443266	0.271263	0.17244	0.0736037	-0.217481	0.259564	0.0754704	0.022141	0.0317973	-0.0567103	0.0592319
TCGA-DM-A1D7	A	-0.259134	0.0966914	0.145076	0.170788	0.204113	0.310274	0.357253	0.194361	0.0636636	-0.0278128	-0.187429	0.182403	-0.305947	0.183343	-0.143481	-0.151968	0.0517192	0.0723442	0.292994	0.117611	-0.00470973	-0.360544	0.240077	-0.0783453	0.0119665	-0.0315966	-0.029403	-0.03489
TCGA-AA-3509	C	-0.232224	0.15524	0.156473	0.196338	0.215982	0.261652	0.389355	0.269987	0.0884975	0.0455194	-0.162109	0.235406	-0.206629	0.163961	-0.0809088	-0.107874	0.179446	0.0996421	0.277252	0.165302	0.0109892	-0.205	0.239035	0.0408629	0.0295726	0.0129595	-0.0541618	-0.0647739
TCGA-AA-3675	C	-0.246645	0.132816	0.103068	0.167204	0.23477	0.228033	0.372217	0.23385	0.0567912	0.00755006	-0.209514	0.238326	-0.237538	0.216863	-0.122575	-0.119134	0.144474	0.040404	0.256101	0.147563	-0.00471534	-0.180816	0.204467	-0.0200907	0.00726114	0.0154588	-0.0342103	-0.0323845
TCGA-AD-6888	A	-0.324441	0.0126239	0.0840057	0.148828	0.201835	0.288859	0.336855	0.178327	0.0597852	-0.0456424	-0.27666	0.210345	-0.32787	0.160892	-0.208842	-0.1715	-0.0200664	0.0614447	0.302954	0.0657763	-0.0474348	-0.19726	0.264809	-0.0795087	-0.00597168	-0.0535977	-0.0208605	-0.0824794
TCGA-G4-6309	D	-0.235779	0.181652	0.142633	0.173351	0.17555	0.29174	0.389426	0.261179	0.0844606	0.0874236	-0.212701	0.226365	-0.267757	0.239527	-0.161014	-0.116613	0.0791368	0.0636227	0.250658	0.13221	0.046571	-0.222338	0.253947	-0.0536606	0.0405073	-0.0169253	-0.0184549	0.0210979
TCGA-F4-6806	C	-0.126477	0.0814105	0.151845	0.179934	0.229086	0.269711	0.407233	0.218587	0.0502003	0.0768978	-0.144406	0.223305	-0.195129	0.202997	-0.116497	-0.107245	0.120175	0.0161897	0.26025	0.186692	0.0252057	-0.299139	0.293972	-0.0509573	0.00919132	0.00621189	0.0342725	-0.0700551
TCGA-AA-3518	D	-0.146084	0.183125	0.246031	0.253861	0.193261	0.301008	0.432119	0.291863	0.057141	0.179306	-0.230498	0.246097	-0.14199	0.169758	-0.0857977	-0.139689	0.260318	0.0624087	0.269899	0.162002	0.0493981	-0.201465	0.270106	0.036952	0.0603949	0.0596946	-0.0120997	0.0355502
TCGA-NH-A8F7	A	-0.415327	0.00149609	0.0214487	0.0886096	0.219689	0.29108	0.332955	0.196409	0.0553354	-0.163907	-0.229593	0.181585	-0.329551	0.142139	-0.242773	-0.215092	-0.0866727	0.0986987	0.246646	0.0983921	-0.0206278	-0.289758	0.24453	-0.135594	-0.0360768	-0.0818247	-0.119435	-0.159379
TCGA-AA-3531	A	-0.265495	0.0108037	0.10176	0.161009	0.21026	0.324674	0.351395	0.211307	0.0117401	-0.0261932	-0.232291	0.224663	-0.300592	0.157134	-0.195883	-0.156074	0.0839622	0.0891627	0.271072	0.102975	0.0269491	-0.338241	0.251553	0.0245362	0.01633	-0.0610177	-0.0562085	-0.156676
TCGA-AA-A00L	A	-0.295371	0.0742669	0.106725	0.140847	0.221667	0.333331	0.342997	0.190822	0.0435101	-0.0883408	-0.208079	0.200844	-0.327707	0.173047	-0.211795	-0.157939	0.0142764	0.110683	0.254502	0.154516	-0.016198	-0.27246	0.260878	-0.0192603	-0.0207578	-0.0369059	-0.00534514	-0.145678
TCGA-AA-3514	A	-0.188355	-0.0156972	0.126839	0.201556	0.18659	0.376818	0.391806	0.237439	-0.00490936	0.0537929	-0.221258	0.219728	-0.222775	0.171973	-0.0791587	-0.0985887	0.211313	0.0648824	0.352799	0.200858	0.0506797	-0.32406	0.214574	0.0855176	0.0957346	0.0153661	-0.0189351	-0.119189
TCGA-CM-6172	C	-0.205334	0.0805708	0.0855482	0.150464	0.205845	0.241228	0.405655	0.206528	0.094786	0.0334651	-0.221701	0.215621	-0.233829	0.22365	-0.12197	-0.107053	0.106456	0.10442	0.252438	0.178396	0.0142301	-0.327673	0.290197	-0.0045607	-0.0209348	-0.0137075	0.0120756	-0.0558466
TCGA-AA-3968	C	-0.154172	0.164696	0.150887	0.195001	0.193718	0.299638	0.380842	0.23082	0.0754312	0.0792853	-0.219272	0.253413	-0.165328	0.18438	-0.0705359	-0.0704798	0.155895	0.102243	0.251852	0.193583	0.0475237	-0.285208	0.266791	0.0867904	0.0574049	0.0142219	-0.0956025	-0.0820758
TCGA-AA-3850	C	0.00061772	0.16402	0.197222	0.22659	0.188901	0.306184	0.425136	0.248513	0.0442776	0.12172	-0.105073	0.271993	-0.120794	0.232268	-0.0538452	-0.104742	0.249637	0.0713138	0.285231	0.18191	0.0288314	-0.0816064	0.276149	0.115785	0.0767945	0.0518026	0.0404782	-0.0638516
TCGA-CK-4952	D	-0.276401	0.205221	0.103119	0.188385	0.157763	0.33288	0.38941	0.26825	0.0974675	0.0846993	-0.141961	0.23604	-0.245872	0.214369	-0.0649276	-0.0742396	0.199702	0.105795	0.243614	0.131247	0.0361172	-0.161534	0.263629	-0.00601048	0.00192107	-0.0296729	-0.0523743	0.135234
TCGA-5M-AAT5	C	-0.276666	0.132371	0.0976163	0.151427	0.188593	0.209852	0.337694	0.188426	0.0606585	-0.0677674	-0.119664	0.16317	-0.318379	0.152676	-0.202222	-0.119771	0.0389374	0.0434393	0.233094	0.118294	-0.00995885	-0.31125	0.223913	-0.0928239	-0.0242217	-0.0423939	-0.0547861	-0.0545904
TCGA-AA-A01R	D	-0.12717	0.16578	0.355406	0.252544	0.196474	0.352605	0.43831	0.239851	-0.013142	0.234536	-0.276968	0.272	-0.119431	0.161048	-0.0833636	-0.120281	0.296461	0.0538817	0.2672	0.181994	0.0904027	-0.296986	0.217709	0.108081	0.0979456	0.0815271	0.00688981	-0.0511678
TCGA-CM-5862	C	-0.351691	0.0515627	0.0849675	0.091339	0.216362	0.302961	0.364952	0.206492	0.0806376	-0.120228	-0.193017	0.231779	-0.349436	0.206794	-0.158455	-0.134661	0.0124632	0.069452	0.234648	0.14214	0.0636149	-0.324905	0.243406	-0.0710799	0.0312579	-0.0131198	-0.0793558	-0.0922963
TCGA-AA-3715	B	-0.119673	0.185537	0.292689	0.278921	0.225542	0.393954	0.492441	0.304416	0.0137142	0.264663	-0.139956	0.326896	-0.0930274	0.222939	0.0344804	0.0572243	0.361738	0.0639057	0.311058	0.214381	0.155997	-0.0642062	0.286224	0.25796	0.162259	0.126011	-0.00659056	0.03556
TCGA-AA-3496	C	-0.110993	0.11845	0.216301	0.201819	0.189522	0.281342	0.427262	0.284345	0.105464	0.163256	-0.174952	0.244905	-0.131675	0.249538	-0.00780681	-0.0706224	0.301808	0.0925692	0.24062	0.232885	0.0531392	-0.279742	0.308189	0.140044	0.0646139	0.0349047	-0.073674	-0.102688
TCGA-AA-A02H	C	-0.277228	0.0486872	0.127626	0.142729	0.208641	0.314479	0.394923	0.202871	0.0291742	-0.0245708	-0.219661	0.232625	-0.287844	0.173751	-0.161838	-0.133338	0.065935	0.0651042	0.247426	0.176902	0.000372509	-0.345559	0.270126	-0.0221537	-0.00423235	-0.0397961	-0.0617911	-0.143888
TCGA-5M-AAT6	B	-0.0999917	0.254421	0.308829	0.246942	0.215172	0.2425	0.452587	0.235344	0.101058	0.251721	-0.180368	0.275077	-0.0835988	0.295772	-0.00911494	-0.13371	0.305485	0.0661873	0.242213	0.215656	0.105938	-0.305552	0.273777	0.192722	0.145392	0.0875454	-0.0694042	0.0290042
TCGA-A6-6138	C	-0.0859489	0.215651	0.29148	0.240135	0.257769	0.292546	0.442146	0.306828	0.118573	0.173885	-0.132462	0.304747	-0.0816553	0.187685	-0.0141213	-0.0362798	0.296336	0.105841	0.278523	0.248515	0.108319	-0.29334	0.285837	0.198448	0.117243	0.0723611	0.00482679	-0.0375423
TCGA-D5-6541	C	-0.113802	0.0754867	0.205552	0.212725	0.253799	0.30499	0.439548	0.289911	0.0883649	0.193195	-0.201594	0.257968	-0.1002	0.248975	-0.00564649	-0.101546	0.286918	0.0734291	0.286885	0.219057	0.0922092	-0.277597	0.300491	0.158031	0.107299	0.0738909	-0.0202359	-0.124563
TCGA-SS-A7HO	A	-0.401072	0.0781391	0.0815254	0.150296	0.185177	0.22872	0.313641	0.198135	0.0589236	-0.124561	-0.151117	0.149401	-0.36153	0.187418	-0.19915	-0.146283	0.0844019	0.0725032	0.262297	0.0858341	-0.0388249	-0.370961	0.293345	-0.0486232	-0.0272522	-0.0899749	-0.120402	-0.0494683
TCGA-AA-3819	A	-0.177551	0.0689056	0.099152	0.190424	0.194479	0.288921	0.376715	0.214148	0.0527059	-0.0143069	-0.192641	0.241405	-0.255816	0.1772	-0.137707	-0.103702	0.114945	0.0942361	0.267666	0.153041	-0.0255465	-0.233983	0.240767	0.0179271	0.0310765	-0.0149331	-0.0436452	-0.0591789
TCGA-AA-3562	C	-0.140696	0.075975	0.153779	0.166834	0.220076	0.32092	0.396194	0.214685	0.0572517	0.0369307	-0.185981	0.270958	-0.205387	0.210203	-0.0984122	-0.0596243	0.150893	0.0829968	0.270263	0.164828	0.0570166	-0.283402	0.293204	0.0384213	0.0506163	0.00556285	-0.00867558	-0.142452
TCGA-G4-6626	A	-0.311207	0.151954	0.120388	0.145298	0.166162	0.258817	0.302595	0.192329	0.0466527	-0.0442941	-0.258297	0.192945	-0.329098	0.121448	-0.248601	-0.159761	-0.00832321	0.131289	0.229371	0.101654	0.0379768	-0.446685	0.208046	-0.0917849	-0.018889	-0.0564463	-0.0216744	-0.134521
TCGA-F4-6703	B	-0.0508584	0.233391	0.32504	0.300252	0.298275	0.295167	0.52964	0.39973	0.130288	0.294427	-0.176311	0.362239	-0.0196317	0.327202	0.143717	0.0636354	0.478292	0.0710389	0.273496	0.281668	0.190202	-0.123884	0.328499	0.360448	0.233063	0.1662	-0.0471168	0.0658802
TCGA-D5-6536	C	-0.367575	0.0731039	0.032213	0.232595	0.210068	0.315982	0.450849	0.304281	0.118383	0.0369015	-0.246853	0.28446	-0.266648	0.260943	-0.0315713	-0.0539182	0.263719	0.0311186	0.258248	0.205466	0.0663918	-0.170386	0.31796	0.138862	0.037739	0.0245036	-0.0747509	-0.0175309
TCGA-DM-A28A	C	-0.31448	0.111092	0.087517	0.162335	0.218781	0.267133	0.377869	0.238488	0.0491498	-0.0249763	-0.2017	0.232841	-0.281121	0.123419	-0.161308	-0.141911	0.0684094	0.0765636	0.242325	0.157533	0.0451855	-0.368737	0.266039	-0.0284633	-0.00480742	-0.0270687	-0.104968	-0.110453
TCGA-AA-3538	C	-0.186413	0.0629813	0.0827308	0.182801	0.191535	0.306812	0.387939	0.242052	0.0495987	-0.0080349	-0.231745	0.284842	-0.219116	0.199663	-0.107744	-0.110952	0.103933	0.106802	0.301505	0.166215	0.0311438	-0.17737	0.297865	0.0609285	0.0574808	-0.00665207	-0.0402873	-0.122326
TCGA-DM-A282	A	-0.396881	0.031241	0.0784588	0.135658	0.200968	0.275435	0.345873	0.195924	0.0631408	-0.0727611	-0.219908	0.186614	-0.337084	0.136368	-0.136749	-0.178714	0.0212328	0.051419	0.249917	0.133944	-0.0252471	-0.351183	0.296625	-0.0984113	-0.0392695	-0.0762212	-0.0672034	-0.0760896
TCGA-G4-6310	C	-0.370457	-0.0482725	0.0147895	0.0769651	0.205485	0.235356	0.370395	0.180138	0.110004	-0.0765355	-0.108519	0.19216	-0.318503	0.160787	-0.240511	-0.155123	-0.0890448	0.0543538	0.238315	0.224734	0.0150402	-0.396821	0.280992	-0.131726	-0.0300071	-0.0548098	-0.164821	-0.0455227
TCGA-DM-A1HB	D	-0.284347	0.125516	0.0661555	0.219066	0.161217	0.286375	0.400991	0.261158	0.100073	-0.0126622	-0.297991	0.207193	-0.300185	0.152647	-0.125874	-0.00793668	0.158002	0.0629723	0.276198	0.155097	0.0701203	-0.134778	0.247695	-0.0524162	0.0323164	-0.00704895	-0.00808537	0.0666597
TCGA-DM-A28H	A	-0.228021	0.148813	0.0791279	0.129425	0.149109	0.277492	0.310171	0.20097	0.0716594	-0.120528	-0.306463	0.19033	-0.316645	0.178302	-0.189222	-0.127147	-0.0466419	0.107748	0.239739	0.0656499	-0.00851798	-0.35545	0.291429	-0.100237	-0.00473699	-0.0980819	-0.0681429	-0.0754597
TCGA-G4-6628	D	-0.089234	0.288033	0.395434	0.231744	0.203456	0.207987	0.445272	0.313465	0.105565	0.275957	-0.0858391	0.319441	-0.0350621	0.222037	-0.000927084	-0.0411156	0.349136	0.100099	0.255155	0.191786	0.123174	-0.319346	0.235286	0.165019	0.117992	0.0982586	-0.0709208	0.0536913
TCGA-AZ-6600	B	-0.0527915	0.170417	0.137416	0.206292	0.182158	0.303472	0.454435	0.300854	0.0745289	0.0909944	-0.107085	0.276865	-0.14385	0.210424	-0.0641915	-0.0488338	0.203239	0.0447973	0.26496	0.198209	0.0941426	-0.251102	0.308039	0.0636602	0.0897226	0.0474897	-0.0428892	-0.00844427
TCGA-F4-6807	B	-0.0657458	0.206818	0.280419	0.2144	0.189576	0.25741	0.44341	0.322553	0.133189	0.191668	-0.0502334	0.27192	-0.087091	0.225228	-0.0213604	0.0511331	0.277966	0.105663	0.253148	0.246056	0.101806	-0.327236	0.313037	0.159374	0.0801691	0.0755486	-0.0413512	-0.00568928
TCGA-D5-6533	C	-0.22855	0.163226	0.111989	0.182189	0.189667	0.280421	0.365774	0.228791	0.0857428	0.00306699	-0.170231	0.246009	-0.212753	0.171683	-0.147334	-0.154896	0.131887	0.086733	0.257626	0.175809	0.0257307	-0.265998	0.270082	0.0627703	0.0330635	-0.0135859	-0.0417059	-0.063322
TCGA-AA-3524	C	-0.243174	0.197096	0.201272	0.202935	0.191174	0.281862	0.333274	0.238457	0.0995389	-0.0192856	-0.280209	0.293939	-0.229609	0.198829	-0.113923	-0.112322	0.0988862	0.0901745	0.299251	0.136273	0.0218628	-0.193795	0.184691	0.0238206	0.0601461	0.0260896	0.00514909	-0.074788
TCGA-AA-A01T	A	-0.298898	-0.0273212	0.139698	0.171684	0.203178	0.357872	0.363904	0.177843	0.00960767	0.000829859	-0.200423	0.213663	-0.34233	0.143008	-0.202569	-0.170233	0.0761979	-0.00118529	0.294256	0.118569	0.0629774	-0.217784	0.199466	-0.0888021	0.0226195	-0.0389372	0.0649643	-0.177977
TCGA-AA-3492	D	-0.221565	0.137727	0.229559	0.22691	0.203028	0.319618	0.397626	0.236428	0.0484107	0.130238	-0.282553	0.247847	-0.18286	0.176464	-0.0907029	-0.155692	0.175714	0.0830519	0.334881	0.17186	0.0833562	-0.105785	0.246191	0.0609136	0.069127	0.0209204	-0.0176818	-0.0709276
TCGA-AA-3812	C	-0.170158	-0.0356373	0.118088	0.248978	0.216752	0.412715	0.446697	0.29716	0.000264075	0.103132	-0.180191	0.300799	-0.162323	0.21659	0.00516435	0.0482341	0.266691	0.0114574	0.32045	0.221848	0.0962558	-0.197913	0.274477	0.213937	0.104545	0.0588817	0.0561778	-0.11336
TCGA-D5-6534	B	-0.0186412	0.113777	0.243585	0.252397	0.206955	0.339647	0.503089	0.342344	0.134336	0.268351	-0.0970237	0.355111	0.000504136	0.252964	0.0794282	0.118249	0.437475	0.0393155	0.291446	0.311166	0.161135	-0.218492	0.313314	0.351838	0.216479	0.125683	-0.00133169	-0.0227592
TCGA-A6-A567	C	-0.287651	0.0177812	0.0277691	0.123295	0.16252	0.271774	0.376771	0.17977	0.0502561	-0.0808508	-0.23077	0.19769	-0.291585	0.255008	-0.17135	-0.163782	0.0131641	0.085646	0.243511	0.170913	0.0378081	-0.3343	0.291495	-0.0254738	-0.00896113	-0.018507	-0.0685965	-0.0990493
TCGA-AA-A02O	A	-0.215186	0.0385928	0.176628	0.189187	0.192553	0.366425	0.408758	0.227449	0.0205995	0.0181091	-0.203597	0.219419	-0.314876	0.148975	-0.13908	-0.142511	0.130674	0.0679447	0.294208	0.129061	-0.00162663	-0.255382	0.249895	-0.0427282	0.0166125	-0.0300424	0.0340755	-0.0994198
TCGA-AZ-6598	D	-0.255947	0.178992	0.27146	0.212328	0.220185	0.354519	0.419197	0.274918	0.0650195	0.0991834	-0.183817	0.243894	-0.219304	0.196697	-0.00294839	-0.137111	0.242782	0.0463993	0.257782	0.17368	0.0223737	-0.17053	0.275962	0.0162105	0.03738	0.00986267	-0.0355102	0.0552332
TCGA-AA-A01P	D	0.00261178	0.25672	0.359753	0.308173	0.19036	0.294735	0.496521	0.326683	0.0710704	0.300097	-0.266985	0.28429	-0.00836357	0.237617	0.0342514	-0.121208	0.332967	0.0849767	0.279815	0.276751	0.114383	-0.167423	0.276594	0.123333	0.114823	0.121227	0.0433183	0.0728982
TCGA-AA-3845	D	-0.127048	0.236186	0.252947	0.229594	0.151281	0.240623	0.44429	0.24526	0.129744	0.157945	-0.249494	0.301632	-0.111814	0.289149	-0.101798	-0.0546969	0.224013	-0.0157312	0.280404	0.2109	0.0778694	-0.187215	0.289205	0.0869235	0.0571941	0.0474297	0.0384186	0.0121459
TCGA-AA-3956	C	-0.155084	0.0786013	0.170971	0.202501	0.235167	0.311443	0.408985	0.24356	0.0425326	0.0285829	-0.207281	0.246727	-0.226078	0.221424	-0.117978	-0.0502265	0.144635	0.101286	0.265233	0.183286	0.00821998	-0.223073	0.305207	0.0358347	0.0231311	0.0181598	0.00717426	-0.0990669
TCGA-CK-4950	D	-0.0473124	0.212363	0.234834	0.220459	0.187197	0.331557	0.445371	0.274752	0.0514785	0.108574	-0.116993	0.286955	-0.102263	0.189671	-0.0624537	0.0176567	0.228781	0.0897025	0.280501	0.180025	0.0399656	-0.122247	0.254869	0.0630919	0.073067	0.0415118	0.000428835	-0.0257527
TCGA-AU-6004	D	-0.0752317	0.210771	0.168891	0.301369	0.169037	0.265879	0.44162	0.316639	0.0769752	0.201158	-0.232606	0.268264	-0.0863626	0.240758	-0.00113468	-0.078078	0.271461	0.0622157	0.278709	0.216414	0.104613	-0.196001	0.273132	0.155939	0.0893632	0.068894	0.0162767	0.00927063
TCGA-AZ-6607	B	-0.177883	0.127097	0.225447	0.252271	0.185474	0.308517	0.461942	0.328115	0.122035	0.226095	-0.10522	0.274293	-0.110249	0.250051	-0.021724	0.0928861	0.269093	0.0732881	0.270458	0.267985	0.144643	-0.222901	0.322624	0.220162	0.125462	0.0987093	0.00341876	0.0702502
TCGA-4N-A93T	A	-0.179448	-0.0199513	0.090394	0.104449	0.22377	0.313654	0.34793	0.183944	0.0250173	-0.0466986	-0.189027	0.183496	-0.256544	0.190392	-0.221826	-0.235434	0.0117252	-0.00954994	0.261317	0.0971179	-0.0207705	-0.394264	0.231643	-0.188879	0.00264271	-0.0250431	-0.0848014	-0.186269
TCGA-AA-3502	A	-0.171855	0.0804703	0.206872	0.162601	0.207011	0.269748	0.428778	0.239814	0.0773581	0.0889235	-0.13833	0.260659	-0.173139	0.172618	-0.0835804	-0.119318	0.160718	0.0766475	0.266219	0.113224	-0.00588078	-0.405021	0.236997	0.000988104	0.0238949	-0.0102071	-0.00671324	0.026212
TCGA-AA-3517	C	-0.226937	0.0934615	0.126756	0.208474	0.194047	0.354459	0.412951	0.231919	0.0474938	0.0804404	-0.157967	0.23519	-0.246976	0.176271	-0.0892101	-0.0611967	0.194005	0.0511582	0.245535	0.19098	0.0338828	-0.177071	0.25869	0.0747656	0.0577293	-0.00564578	-0.0107099	-0.114352
TCGA-AA-A01G	A	-0.222116	0.102663	0.124147	0.133627	0.21625	0.290589	0.369116	0.222479	0.0617464	-0.0318556	-0.140271	0.217887	-0.314709	0.159383	-0.178677	-0.110382	0.0369409	0.119914	0.236981	0.146908	-0.0220802	-0.350629	0.227931	-0.0545496	-0.0195856	-0.0313011	-0.0186331	-0.0421909
TCGA-CM-6164	C	-0.226732	0.134606	0.153826	0.153196	0.207643	0.284694	0.391174	0.214592	0.0752106	0.0513124	-0.205116	0.250707	-0.230864	0.175739	-0.158739	-0.138852	0.0777275	0.113216	0.246683	0.197825	0.0233791	-0.373556	0.299	-0.0178706	0.00760392	-0.00662299	-0.102378	-0.138056
TCGA-A6-2676	D	-0.193752	0.276239	0.302798	0.222042	0.18773	0.269568	0.425438	0.29611	0.0623863	0.217893	-0.23324	0.304265	-0.0993948	0.242521	0.0114135	-0.0635874	0.336997	0.0755587	0.278552	0.214925	0.12373	-0.195322	0.258426	0.189361	0.19228	0.0764196	0.0140759	0.0311393
TCGA-AA-3527	A	-0.12845	-0.00395027	0.197464	0.226999	0.205353	0.393409	0.397098	0.262706	-0.0156506	0.0870333	-0.21829	0.244986	-0.196824	0.149642	-0.0640248	-0.0308053	0.253406	0.00780759	0.35356	0.185959	0.0583044	-0.260528	0.219146	0.094879	0.122957	0.0589976	-0.0199088	-0.0966406
TCGA-G4-6314	B	-0.204819	0.104942	0.123471	0.170356	0.17663	0.250353	0.41505	0.233411	0.0985389	0.067114	-0.0773305	0.234583	-0.22529	0.148468	-0.0797023	-0.0550978	0.138681	0.104163	0.229867	0.208483	0.103888	-0.425337	0.293015	0.076824	0.0332768	0.0276068	-0.0979973	-0.0508204
TCGA-CM-6679	C	-0.115907	0.038544	0.142694	0.174634	0.212794	0.287157	0.438018	0.234118	0.0764256	0.086725	-0.152921	0.253116	-0.174963	0.173123	-0.0895937	-0.114853	0.166386	0.098069	0.258031	0.233259	0.0514009	-0.304581	0.295791	0.0411926	0.00608029	0.0162857	-0.0510391	-0.126305
TCGA-RU-A8FL	A	-0.396091	0.0858125	0.0865904	0.0987226	0.192085	0.219085	0.298049	0.159346	0.0308157	-0.143317	-0.207446	0.186831	-0.355417	0.176563	-0.246334	-0.197081	-0.0765866	0.0968884	0.219011	0.0582891	-0.0368642	-0.293678	0.248821	-0.163118	0.00022629	-0.0683211	-0.023328	-0.100734
TCGA-CM-5861	D	-0.30645	0.120432	0.142051	0.210986	0.21714	0.268208	0.427744	0.25609	0.0955612	0.0871347	-0.331917	0.179686	-0.285799	0.203526	-0.108417	-0.105161	0.106537	0.0610783	0.269436	0.159858	0.0490332	-0.256112	0.212906	-0.0761994	0.0196526	0.00494302	-0.0224766	0.102323
TCGA-AA-3662	C	-0.181364	0.140197	0.133576	0.212463	0.217263	0.300318	0.406332	0.250153	0.0626822	0.106804	-0.218431	0.279834	-0.17079	0.243476	-0.0755799	-0.0499085	0.199977	0.0919467	0.257531	0.172912	0.0331053	-0.172816	0.285856	0.109728	0.0881243	0.0362355	-0.0244022	-0.0372406
TCGA-AA-3989	C	-0.0674786	0.0800501	0.231941	0.203271	0.207728	0.314515	0.407914	0.259798	0.0338776	0.0875944	-0.176821	0.260702	-0.148361	0.15726	-0.0484183	-0.137791	0.257963	0.0146277	0.257668	0.191548	0.0196433	-0.28442	0.277943	0.0977994	0.064079	0.0302523	-0.0066505	-0.110234
TCGA-G4-6297	B	-0.158343	0.0980862	0.110573	0.201547	0.190187	0.312393	0.436608	0.282387	0.0732811	0.117957	-0.0981878	0.289945	-0.157283	0.191074	-0.0592616	0.0260639	0.210447	0.0722963	0.251958	0.223502	0.107902	-0.285699	0.304906	0.130904	0.0569527	0.0507774	-0.0244535	-0.0765112
TCGA-AA-3672	D	-0.11914	0.113444	0.303121	0.303268	0.209259	0.383675	0.442286	0.333503	-0.00602921	0.245139	-0.239619	0.304019	-0.121673	0.200502	0.0105572	-0.0820304	0.33966	0.0668262	0.314562	0.231281	0.11862	-0.120048	0.252184	0.121435	0.151556	0.0624149	0.0427546	-0.0208855
TCGA-CM-6169	B	-0.117317	0.186642	0.239761	0.219557	0.210078	0.285303	0.452923	0.317005	0.107509	0.195226	-0.0591128	0.31583	-0.0860246	0.203626	0.0234204	0.0597942	0.321995	0.0978051	0.257873	0.263921	0.119995	-0.235715	0.338327	0.229789	0.144683	0.0930187	-0.0010656	-0.0396619
TCGA-CK-6747	D	-0.202397	0.148929	0.169417	0.181881	0.187985	0.276103	0.402144	0.219319	0.0660606	0.0552806	-0.232229	0.225046	-0.245691	0.165366	-0.142024	-0.141496	0.108052	0.104786	0.267768	0.191676	-0.00371807	-0.281152	0.230296	-0.00609149	0.0549163	0.00544106	-0.0139599	-0.0298612
TCGA-AA-3955	C	-0.272052	0.122425	0.13256	0.166986	0.228018	0.264486	0.342068	0.201403	0.0905925	-0.0478759	-0.218761	0.24613	-0.250288	0.199156	-0.127979	-0.0871719	0.0543324	0.0724786	0.261642	0.137788	0.0197484	-0.255946	0.236594	0.00965414	0.0319633	-0.0195036	-0.000847124	-0.0673738
TCGA-D5-6926	B	-0.16029	0.101824	0.131776	0.212448	0.200428	0.305497	0.410788	0.280777	0.0788007	0.102632	-0.208996	0.286314	-0.170295	0.229992	-0.061861	-0.0873166	0.227391	0.0900264	0.239728	0.233289	0.0930463	-0.283429	0.324624	0.154169	0.0843417	0.0283595	-0.0664615	-0.11127
TCGA-CK-6746	D	-0.293911	0.240592	0.281975	0.191184	0.205386	0.245863	0.41063	0.243173	0.113929	0.243957	-0.268318	0.234345	-0.0798645	0.155865	-0.0526296	-0.0839821	0.21072	0.0920466	0.270063	0.203856	0.0621945	-0.36016	0.269099	0.129591	0.0871352	0.0341704	-0.0139729	0.0583452
TCGA-CK-5915	C	-0.403706	0.125894	0.0347341	0.132942	0.19172	0.263726	0.342213	0.190878	0.0649704	-0.0914989	-0.231974	0.189532	-0.302393	0.156747	-0.194382	-0.18204	-0.042983	0.15239	0.250119	0.153119	-0.0663203	-0.409916	0.217446	-0.03398	-0.0431167	-0.04858	-0.0962454	-0.0814585
TCGA-AA-3979	A	-0.318852	0.157417	0.0862617	0.184735	0.2035	0.263057	0.306817	0.218789	0.0530643	-0.0727829	-0.248106	0.232767	-0.271017	0.223256	-0.158443	-0.134135	0.0236192	0.0762632	0.242867	0.105209	-0.000163626	-0.216645	0.208293	-0.028255	0.0554768	-0.0115716	0.0144586	-0.0373635
TCGA-CM-5863	D	-0.18936	0.0520982	0.0837661	0.202284	0.191523	0.336675	0.456773	0.299099	0.0535408	0.0942161	-0.150774	0.271792	-0.206508	0.247218	8.32e-05	-0.0491287	0.24131	0.0747841	0.269112	0.217989	0.08091	-0.245398	0.279641	0.0977054	0.071221	0.0402806	0.000325284	0.0131048
TCGA-CM-6680	B	-0.168961	0.136919	0.195034	0.227685	0.219935	0.287658	0.448822	0.244748	0.0701714	0.152099	-0.176324	0.266549	-0.19449	0.214463	-0.0557893	-0.0896071	0.243222	0.0632775	0.258022	0.21454	0.0442107	-0.342764	0.29566	0.0919652	0.0327361	0.0227762	0.0465614	-0.0443374
TCGA-AD-6895	B	-0.220377	0.209032	0.281243	0.234511	0.183122	0.310711	0.477313	0.241684	0.080248	0.198759	-0.146869	0.234222	-0.175061	0.177083	-0.0895511	-0.0456538	0.190103	0.0399683	0.255888	0.225829	0.0918972	-0.204939	0.283832	0.00561085	0.0626478	0.0563483	-0.0278522	0.059508
TCGA-D5-6531	C	-0.21807	0.15537	0.209171	0.217313	0.199301	0.33541	0.399065	0.273841	0.0675798	0.106961	-0.195063	0.224881	-0.195576	0.143273	-0.105305	-0.0864672	0.204309	0.101746	0.230669	0.19032	0.0796589	-0.272393	0.260579	0.0801118	0.104009	0.0319522	-0.0178353	-0.0168845
TCGA-CM-6162	B	-0.119984	0.236712	0.19993	0.271181	0.183038	0.281751	0.498693	0.399926	0.105974	0.219859	0.0221915	0.333879	-0.086765	0.314391	0.0986851	0.133329	0.383588	0.0892867	0.266229	0.279328	0.14936	-0.138397	0.316932	0.27862	0.135567	0.116335	0.00739167	0.0771043
TCGA-AA-3869	C	-0.262158	0.15802	0.194597	0.215156	0.228267	0.287804	0.398032	0.294258	0.0560265	0.0886986	-0.193337	0.292672	-0.169065	0.245952	-0.0457174	-0.0287407	0.241484	0.0808831	0.307706	0.173251	0.0399641	-0.0851287	0.249125	0.116228	0.124412	0.0454919	-0.0109046	-0.0280595
TCGA-AA-3663	D	-0.318761	0.201675	0.135475	0.215101	0.192004	0.255326	0.40606	0.261888	0.0460344	0.0899633	-0.173884	0.282015	-0.243453	0.163939	-0.0723929	-0.0574658	0.218443	0.0441755	0.254817	0.122155	0.0163975	-0.220026	0.237677	0.0508616	0.038917	0.00503722	-0.0603254	0.0225491
TCGA-G4-6586	D	-0.267021	0.179139	0.302205	0.278082	0.174597	0.288819	0.422589	0.269635	0.0429871	0.0484093	-0.24531	0.226011	-0.226784	0.1693	-0.125638	-0.216379	0.147466	0.026544	0.285162	0.138006	0.0259596	-0.217818	0.249513	-0.0642944	0.0241039	0.025444	0.00658154	0.0115955
TCGA-DM-A0X9	A	-0.163432	0.161098	0.213891	0.145983	0.203217	0.284112	0.371677	0.205184	0.0650555	0.0342672	-0.231633	0.206243	-0.266069	0.178496	-0.142476	-0.176072	0.0728524	0.0993787	0.244127	0.106335	-0.0165237	-0.38323	0.269163	-0.0714003	-0.00596828	-0.0246422	-0.0813174	-0.0366408
TCGA-A6-5666	C	-0.350058	0.123109	0.0993299	0.136217	0.22098	0.209669	0.329886	0.228406	0.0678026	-0.0549303	-0.224426	0.243274	-0.29803	0.209487	-0.162465	-0.146623	0.0694897	0.112264	0.247897	0.0960892	-0.0110204	-0.32796	0.217849	-0.0915641	-0.0438315	-0.0297088	-0.115424	-0.0903548
TCGA-AA-A00W	A	-0.243814	0.112657	0.139977	0.168689	0.227864	0.284563	0.344696	0.202476	0.0322753	-0.0378403	-0.143091	0.198644	-0.285112	0.184148	-0.184163	-0.196818	0.0683992	0.061656	0.284487	0.10106	-0.03307	-0.239248	0.219696	-0.0449187	-0.0194697	-0.0324437	0.0356852	-0.0654354
TCGA-AA-3842	C	-0.292079	0.126333	0.165529	0.207644	0.18725	0.308453	0.4085	0.240082	0.0532289	0.0342338	-0.236283	0.279307	-0.232681	0.212292	-0.0656991	-0.116083	0.134456	0.069388	0.278625	0.175503	0.0882503	-0.279125	0.25318	0.0753613	0.0799132	0.0110958	-0.0205794	-0.0661724
TCGA-A6-2679	A	-0.0187334	0.0369599	0.296549	0.221706	0.212449	0.364155	0.420503	0.230246	-0.0195626	0.163767	-0.157855	0.234224	-0.161794	0.123192	-0.0410021	-0.0507125	0.270474	0.0228876	0.322164	0.175787	0.0652986	-0.216071	0.246606	0.00958597	0.0794133	0.0630456	0.0776645	-0.133197
TCGA-CA-6719	B	-0.168063	0.0945652	0.156081	0.183781	0.231619	0.290269	0.429804	0.269955	0.0906341	0.0760223	-0.166627	0.271786	-0.157275	0.185334	-0.0808891	-0.101022	0.195373	0.0849024	0.265912	0.203717	0.115479	-0.391557	0.264534	0.118891	0.0836961	0.0484922	-0.0975826	-0.0987215
TCGA-AA-A01S	A	-0.311368	0.01112	0.0561064	0.096998	0.166186	0.315365	0.356238	0.188786	0.0260601	-0.130597	-0.219858	0.199049	-0.334525	0.139559	-0.219794	-0.234803	-0.00977323	0.0949704	0.242557	0.104653	-0.0202052	-0.312389	0.204332	-0.133329	-0.00303962	-0.0576858	-0.0253223	-0.170541
TCGA-AA-A004	A	-0.0346725	0.0199484	0.234682	0.223527	0.19233	0.412155	0.412863	0.21605	-0.0275058	0.137216	-0.112599	0.232908	-0.224497	0.129143	-0.0848812	-0.120407	0.230612	0.0577187	0.282078	0.171006	0.0899978	-0.184183	0.235354	0.0155149	0.108585	0.0429254	0.129013	-0.0804786
TCGA-D5-6929	C	-0.0428557	0.113547	0.186698	0.15371	0.231076	0.307347	0.415045	0.252914	0.0813309	0.0657828	-0.202115	0.284721	-0.170019	0.179585	-0.117311	-0.137817	0.176527	0.119321	0.234725	0.180298	0.040674	-0.352092	0.30515	0.0392487	0.0463595	0.0147541	-0.094544	-0.103054
TCGA-DM-A1HA	A	-0.353695	0.0221007	0.129532	0.148945	0.182464	0.330358	0.347878	0.206694	0.0607341	-0.0321595	-0.384266	0.171872	-0.249128	0.150909	-0.241499	-0.232309	-0.0410851	0.049945	0.270739	0.139443	0.0401121	-0.318959	0.22782	-0.158079	-0.0299177	-0.0634466	-0.0677754	-0.0933645
TCGA-CM-5860	B	-0.216703	0.179789	0.139093	0.187006	0.212769	0.318801	0.420329	0.261298	0.0967964	0.0959268	-0.154917	0.296672	-0.162163	0.194103	-0.0271158	-0.0145424	0.174683	0.0803829	0.24392	0.220865	0.119348	-0.261007	0.273849	0.10354	0.0947217	0.0403219	-0.0121482	-0.0105099
TCGA-AA-3543	D	-0.114945	0.20455	0.318528	0.275894	0.195167	0.334058	0.440928	0.274062	0.0371943	0.223439	-0.186788	0.260056	-0.0990661	0.244301	-0.00293365	-0.0769261	0.298361	0.0515209	0.272962	0.188142	0.0861067	-0.157125	0.229162	0.0838022	0.158696	0.084506	-0.0294377	-0.0108691
TCGA-AA-3877	D	-0.192641	0.22116	0.197049	0.292052	0.19481	0.279271	0.443209	0.331977	0.0907203	0.171449	-0.233495	0.253392	-0.128311	0.224397	-0.014313	-0.0188774	0.296243	0.0601288	0.269659	0.193054	0.0754359	-0.0486617	0.271582	0.127505	0.0985854	0.0657514	-0.0261214	0.0479061
TCGA-G4-6303	C	-0.209212	0.102811	0.103925	0.160521	0.206018	0.269528	0.402598	0.261152	0.0750089	0.0435372	-0.185394	0.242251	-0.230571	0.16054	-0.11857	-0.102374	0.127474	0.120668	0.238364	0.182272	0.0629644	-0.298889	0.267357	0.0365523	0.0416078	0.00793097	-0.0767324	-0.105566
TCGA-NH-A50V	C	-0.173956	0.0832006	0.144844	0.210747	0.20224	0.234914	0.417409	0.244017	0.0603912	0.131109	-0.169336	0.176897	-0.18008	0.256791	-0.0885117	-0.124378	0.233684	0.0192659	0.254765	0.217417	0.0652544	-0.370173	0.271665	0.0300385	0.011333	0.0359455	0.00672836	-0.0540139
TCGA-DM-A288	A	-0.323323	0.0662577	0.00689489	0.115221	0.186195	0.278622	0.383764	0.203962	0.0581376	-0.0965296	-0.216733	0.180628	-0.29762	0.106094	-0.215417	-0.146433	0.0125344	0.0108383	0.244827	0.0995626	0.012915	-0.300998	0.241428	-0.103269	0.00995516	-0.0473275	-0.0581874	-0.0345577
TCGA-AD-6899	B	-0.101815	0.16236	0.228947	0.239834	0.202739	0.310463	0.446455	0.252981	0.0792715	0.177582	-0.195743	0.264873	-0.11782	0.230688	-0.0572576	-0.0529667	0.274307	0.10527	0.221314	0.220602	0.0793043	-0.32403	0.303883	0.176826	0.0826473	0.0583423	-0.0177377	-0.0776309
TCGA-CM-6674	D	-0.227248	0.146739	0.212664	0.209522	0.204555	0.290956	0.456723	0.275388	0.0595888	0.133561	-0.235183	0.25665	-0.179361	0.258406	-0.0471769	-0.136387	0.220051	0.0622322	0.252354	0.189105	0.0984291	-0.325694	0.276139	0.0449016	0.0494725	0.0350473	0.0173108	0.0565794
TCGA-G4-6295	C	-0.0490117	0.262269	0.292661	0.20655	0.216791	0.259974	0.38122	0.222851	0.0723831	0.0995938	-0.0426845	0.22974	-0.0782335	0.141221	-0.0703664	-0.124787	0.198876	0.0753881	0.261565	0.172504	0.0287314	-0.371174	0.274252	0.0870658	0.0849815	0.0155585	0.0147087	-0.0218076
TCGA-DM-A28F	A	-0.205174	0.106348	0.151461	0.137536	0.197808	0.292246	0.373057	0.177275	0.0610611	-0.0147235	-0.192845	0.216297	-0.257051	0.153179	-0.185938	-0.214734	0.0190096	0.085101	0.237429	0.141059	0.00482765	-0.293273	0.252476	-0.148776	-0.0195809	-0.0373949	-0.0685674	-0.146869
TCGA-D5-6922	C	-0.223139	0.0450286	0.123183	0.161089	0.197548	0.272147	0.390249	0.247127	0.06943	0.0742642	-0.283396	0.263811	-0.199085	0.220947	-0.118553	-0.0623565	0.13418	0.110974	0.255363	0.212089	0.0492129	-0.373862	0.264776	0.103447	0.0859029	-0.00215443	-0.0947101	-0.0992811
TCGA-AA-3971	C	-0.0629673	0.119024	0.225551	0.20417	0.227298	0.285968	0.403053	0.250976	0.050504	0.0797406	-0.199076	0.275552	-0.121163	0.193712	-0.0756243	-0.0491379	0.214574	0.0742595	0.296856	0.187301	0.0329525	-0.211304	0.278904	0.0763212	0.0557119	0.0449371	0.00819368	-0.107876
TCGA-G4-6323	A	0.240375	0.130288	0.225707	0.181333	0.208526	0.26298	0.409489	0.207051	0.0775864	0.100452	-0.13558	0.186041	0.0600594	0.154256	-0.119386	-0.17494	0.18846	0.0569846	0.284936	0.125214	-0.0446631	-0.375577	0.238662	-0.0560657	0.0312449	0.0316412	0.0321675	-0.06985
TCGA-A6-6142	B	-0.248526	0.0493734	0.0827646	0.195561	0.212243	0.302075	0.449113	0.290417	0.0672359	0.0478276	-0.127187	0.285224	-0.216428	0.241644	-0.0439307	-0.0119948	0.195265	0.0818184	0.25391	0.198413	0.103482	-0.253682	0.308025	0.129034	0.0827019	0.0571477	-0.0385604	-0.105854
TCGA-CM-4751	D	-0.078392	0.199613	0.245873	0.210591	0.195465	0.301749	0.430495	0.235464	0.0815991	0.139674	-0.120907	0.285243	-0.145333	0.200399	-0.107783	-0.0434077	0.206833	0.0595352	0.264851	0.181297	0.0641027	-0.271417	0.264267	0.0357057	0.0720089	0.0430261	-0.0444221	-0.0156976
TCGA-CM-6170	C	-0.165137	0.0778379	0.145055	0.168761	0.218445	0.266004	0.401347	0.230552	0.0914932	0.0294415	-0.182249	0.261279	-0.174988	0.194407	-0.0895171	-0.0460709	0.184516	0.0598868	0.263219	0.193676	0.0524533	-0.305558	0.287375	0.0810739	0.0445614	0.00461836	-0.0827557	-0.140687
TCGA-G4-6627	B	-0.0180696	0.227202	0.268506	0.206017	0.204433	0.289433	0.440249	0.283354	0.104578	0.147481	0.00909043	0.300138	-0.0921222	0.195683	-0.0706274	0.0658302	0.221612	0.0900561	0.254978	0.235902	0.0988238	-0.172639	0.314695	0.0867667	0.0679106	0.0885201	-0.026523	-0.00766645
TCGA-D5-6532	A	-0.239079	0.059755	0.100883	0.122713	0.211412	0.276637	0.359958	0.198807	0.0784354	-0.0701201	-0.251867	0.190845	-0.30675	0.172974	-0.218448	-0.190543	0.000734796	0.118933	0.291084	0.1397	-0.0171157	-0.287664	0.261219	-0.105741	-0.023044	-0.0485277	-0.0912518	-0.0818591
TCGA-CM-4747	A	-0.188907	-0.0637059	0.145479	0.180322	0.201679	0.369083	0.394353	0.225078	-0.0029659	0.0494418	-0.263203	0.222663	-0.24552	0.139973	-0.0760049	-0.129131	0.192449	0.0223124	0.27856	0.178581	0.0254609	-0.364204	0.213589	0.0242742	0.0408036	0.00376962	0.0503847	-0.149951
TCGA-CM-6165	C	-0.162722	0.0686075	0.111559	0.166825	0.222712	0.276453	0.400874	0.257081	0.0977208	0.0743603	-0.188461	0.223668	-0.178348	0.204326	-0.0679343	-0.0926191	0.145599	0.109373	0.278419	0.206221	0.0515959	-0.235675	0.293092	0.108575	0.0695399	0.0144867	-0.0683975	-0.0656039
TCGA-D5-6928	B	0.201208	0.358435	0.452978	0.289877	0.180646	0.326324	0.529236	0.373927	0.1203	0.356811	-0.0949996	0.306115	0.153916	0.274675	0.0844481	0.0439037	0.488691	0.11394	0.288512	0.303234	0.167819	-0.0927597	0.34309	0.280546	0.200718	0.16582	0.0119375	0.108293
TCGA-F4-6704	B	-0.13626	0.0851343	0.158104	0.168776	0.217646	0.333174	0.460854	0.288887	0.0918479	0.121453	-0.22681	0.228567	-0.194876	0.236127	-0.0299094	-0.0669058	0.269134	0.0252603	0.250163	0.236677	0.10004	-0.290426	0.286555	0.118577	0.0539151	0.00512869	-0.072082	-0.021805
TCGA-QL-A97D	A	-0.108349	0.237454	0.229145	0.196572	0.207681	0.266711	0.393995	0.177918	0.0556118	0.0790984	-0.0696258	0.172101	-0.149164	0.156772	-0.154159	-0.11799	0.15425	0.0908804	0.259072	0.158359	0.0122735	-0.359091	0.218111	-0.0148145	0.00693934	0.00622635	-0.0834397	-0.0705634
TCGA-CM-5349	C	-0.178191	0.145972	0.0946894	0.211859	0.207768	0.293395	0.424786	0.259496	0.0937762	0.0495452	-0.201828	0.259418	-0.135965	0.204197	-0.0408953	-0.114552	0.19535	0.0535588	0.262358	0.191027	0.0685179	-0.371507	0.298374	0.131247	0.0387675	0.0115029	-0.0296395	-0.0514588
TCGA-AD-6965	C	-0.21459	0.114998	0.136436	0.137485	0.191624	0.28703	0.380181	0.198013	0.0736648	-0.0274121	-0.205685	0.216302	-0.264334	0.161944	-0.210393	-0.163801	0.0536611	0.0810723	0.233623	0.134026	0.000448215	-0.349295	0.233571	-0.0424907	0.0097407	-0.0221335	-0.0727315	-0.0646962
TCGA-AD-5900	D	-0.0874329	0.183232	0.285838	0.219661	0.151833	0.272925	0.452319	0.303465	0.0771809	0.176121	-0.254792	0.243732	-0.0801082	0.200844	-0.0255603	-0.0708789	0.268656	0.0739417	0.278688	0.179868	0.103982	-0.286997	0.25484	0.101097	0.0831045	0.0437695	-0.0295382	0.0896981
TCGA-AA-3697	C	-0.173884	0.152155	0.146772	0.197411	0.20532	0.326256	0.386085	0.22655	0.0471941	0.0505181	-0.198456	0.256972	-0.195357	0.173507	-0.149129	-0.0156801	0.143735	0.102387	0.257454	0.16198	0.0615364	-0.218801	0.26183	0.055275	0.0516508	0.00532308	-0.0616536	-0.0888463
TCGA-WS-AB45	B	-0.150218	0.237023	0.194753	0.300549	0.172943	0.289382	0.510618	0.376274	0.165615	0.263591	-0.0314412	0.345062	-0.0597584	0.300008	0.175182	0.169861	0.464574	0.134134	0.27799	0.309892	0.186015	0.169265	0.375501	0.395874	0.169354	0.152169	-0.0111837	0.0793308
TCGA-G4-6322	D	-0.219978	0.149512	0.159939	0.175748	0.228562	0.334838	0.414013	0.224131	0.089286	0.0225207	-0.142949	0.222624	-0.235138	0.150323	-0.146811	-0.15764	0.161194	0.0686056	0.255869	0.165596	0.0348731	-0.29608	0.251973	-0.0324076	-0.0246536	-0.0128047	0.0535221	0.0206385
TCGA-F4-6809	B	-0.0385892	0.14669	0.215435	0.182496	0.224412	0.286978	0.433902	0.250712	0.101425	0.119497	-0.109575	0.27156	-0.133923	0.184675	-0.0644968	-0.0271181	0.195981	0.0668646	0.256689	0.220893	0.0972557	-0.309732	0.289846	0.0640121	0.0964586	0.0504083	-0.0240541	-0.04936
TCGA-AA-3696	C	-0.260991	0.0463748	0.0581055	0.177726	0.172743	0.330354	0.344445	0.195894	0.0393828	-0.00141321	-0.166104	0.213166	-0.276718	0.157073	-0.123328	-0.0953837	0.0432586	0.0684957	0.270133	0.15169	-0.0143957	-0.306252	0.275658	-0.0611905	-0.0157975	-0.0508965	-0.0311741	-0.0547186
TCGA-DM-A285	C	-0.370813	0.066225	0.0351936	0.16233	0.180142	0.287184	0.375024	0.215864	0.0775506	-0.095207	-0.18532	0.219855	-0.334846	0.200319	-0.162626	-0.123913	0.0092175	0.101971	0.219187	0.160743	0.0349288	-0.426702	0.262879	-0.065811	0.0062926	-0.0365279	-0.0476376	-0.0901145
TCGA-AA-A02E	C	-0.324355	0.0791668	0.140163	0.178338	0.186668	0.286263	0.391676	0.169791	0.0431447	0.0360192	-0.135938	0.177993	-0.285272	0.186496	-0.147682	-0.126265	0.068284	0.0394651	0.251565	0.128388	-0.00434087	-0.257071	0.245766	-0.0584828	0.0781458	-0.0118647	-0.0182688	-0.0562113
TCGA-AA-A00R	D	-0.037847	0.309362	0.425913	0.307332	0.186539	0.212426	0.457463	0.239912	0.0996193	0.287087	-0.23217	0.252517	-0.0429951	0.188384	0.0359618	-0.147829	0.336504	0.0849154	0.285198	0.22894	0.104753	-0.296	0.266018	0.122931	0.12685	0.124772	-0.0396935	0.021789
TCGA-A6-6137	C	-0.118372	0.127422	0.156045	0.204017	0.199045	0.288478	0.416278	0.24141	0.051525	0.0810712	-0.160888	0.228048	-0.169851	0.175797	-0.112652	-0.0620365	0.162466	0.127633	0.275713	0.166531	-0.00127129	-0.240915	0.291708	0.0499854	0.0517646	0.0204753	-0.00956404	-0.0955868
TCGA-AA-3692	C	-0.196984	0.164885	0.184516	0.201547	0.240481	0.288332	0.409305	0.287258	0.061749	0.0683339	-0.0778975	0.256941	-0.199216	0.236313	-0.0524083	-0.019932	0.23465	0.0840767	0.239948	0.15895	0.0578093	-0.2643	0.277822	0.0998153	0.077132	0.0244034	0.00187557	-0.0481429
TCGA-A6-3807	C	-0.217329	0.153105	0.155382	0.241229	0.186408	0.287004	0.403856	0.267695	0.041651	0.110265	-0.114917	0.288483	-0.177448	0.24627	-0.0554812	-0.0755473	0.194992	0.0562681	0.23104	0.183841	0.0728181	-0.15984	0.26811	0.0875382	0.0499116	0.0283382	-0.00408603	-0.143275
TCGA-AA-A02R	D	-0.140178	0.218569	0.324935	0.230405	0.188737	0.342765	0.424175	0.278406	0.0610224	0.29688	-0.298892	0.278385	-0.0497724	0.214538	-0.0241875	-0.0956816	0.34969	0.0951984	0.27568	0.21074	0.120142	-0.33312	0.251171	0.172885	0.165838	0.0847188	-0.0260913	0.0306857
TCGA-CM-6675	D	-0.351325	0.131722	0.099147	0.196837	0.195925	0.320689	0.374773	0.274043	0.060353	0.0977721	-0.296912	0.209233	-0.253355	0.215236	-0.149112	-0.0725989	0.0866948	0.0783084	0.231214	0.189673	0.0726558	-0.330246	0.211402	-0.0335985	0.0223052	-0.0129154	-0.0391782	0.0462532
TCGA-AA-3966	B	-0.173847	0.244497	0.320427	0.305517	0.179146	0.406501	0.481154	0.334562	0.0744806	0.194185	-0.0935111	0.309675	-0.0910705	0.283835	0.0994894	0.0884007	0.41154	0.0913143	0.273087	0.236349	0.128219	-0.0659237	0.344373	0.22088	0.148547	0.103302	0.0336571	0.0533552
GSM437093	A	-0.0689419	0.229686	0.262453	0.223989	0.215985	0.284094	0.406257	0.218423	0.0367933	0.11447	-0.164363	0.245623	-0.140676	0.176249	-0.125794	-0.155319	0.200219	0.0773371	0.250628	0.186212	0.0623254	-0.34089	0.253335	0.0315325	0.0473345	0.0334811	-0.0137661	-0.0953362
GSM437094	A	-0.134986	0.0813373	0.159519	0.13835	0.228287	0.353451	0.391441	0.192262	0.0416804	-0.0286772	-0.230159	0.188865	-0.253668	0.204492	-0.1526	-0.0900912	0.0945742	0.0818367	0.253505	0.0918432	-0.007029	-0.178002	0.284871	-0.0756669	-0.00961067	-0.0626543	-0.0622977	-0.0574895
GSM437095	A	-0.164511	0.141148	0.123779	0.166943	0.213597	0.309169	0.390159	0.19129	0.0525282	-0.0472943	-0.207767	0.188535	-0.239134	0.151013	-0.166144	-0.184873	0.159151	0.0916336	0.210914	0.130467	0.0438114	-0.168866	0.261575	-0.122589	-0.000431754	-0.00307531	-0.0870275	-0.124488
GSM437096	A	-0.266451	0.0463853	0.0521343	0.153715	0.18139	0.322855	0.390691	0.196029	0.0598525	-0.0315472	-0.198271	0.17495	-0.309363	0.183927	-0.162855	-0.121783	0.0633381	0.0554437	0.257365	0.135969	-0.0293145	-0.306283	0.235901	-0.108808	0.0506073	-0.0611579	-0.0648755	0.0118697
GSM437097	A	-0.239038	0.13761	0.161513	0.213479	0.204481	0.298548	0.371018	0.22169	0.0547009	0.00247618	-0.230852	0.291609	-0.203616	0.176719	-0.148619	-0.155896	0.110007	0.0328151	0.259876	0.138854	0.00432719	-0.248337	0.205152	0.00233852	0.0243078	0.010201	-0.0201504	0.00448174
GSM437098	C	-0.0962763	0.197063	0.243463	0.213443	0.194472	0.302323	0.42118	0.249379	0.0966517	0.121337	-0.226312	0.254438	-0.163232	0.154211	-0.106721	-0.12169	0.185829	0.0618293	0.242438	0.197383	0.0706474	-0.314331	0.282957	0.043322	0.054071	0.0511536	-0.0557623	-0.0654975
GSM437099	D	-0.0808122	0.17985	0.224614	0.211867	0.180214	0.238242	0.404323	0.237377	0.0973952	0.10287	-0.160849	0.211463	-0.200283	0.209535	-0.119925	-0.127182	0.178144	0.0576797	0.272705	0.0784133	-0.0125648	-0.317148	0.231782	-0.0425306	0.0117294	-0.00413115	0.0194198	0.0309976
GSM437100	C	-0.0770723	0.219587	0.21251	0.228888	0.219115	0.336844	0.441854	0.246679	0.0923785	0.125393	-0.155724	0.274487	-0.143477	0.177065	-0.0736201	-0.0905818	0.270963	0.0897308	0.259696	0.204176	0.0385697	-0.271114	0.293938	0.127566	0.0663672	-0.00576926	-0.0309041	-0.0778452
GSM437101	A	-0.275456	0.0958634	0.177082	0.153575	0.204909	0.264801	0.323152	0.197611	0.0598379	-0.0113179	-0.242341	0.20894	-0.285723	0.163397	-0.144507	-0.208055	0.0818857	0.0841071	0.265517	0.11755	-0.0464512	-0.254336	0.192645	-0.0288802	-0.0113682	-0.00654325	-0.0128932	-0.0701955
GSM437102	B	-0.20009	0.135535	0.137782	0.246538	0.259061	0.294242	0.464011	0.360815	0.113778	0.124274	-0.137937	0.335051	-0.161351	0.24412	0.0711703	0.0432901	0.367179	0.104898	0.251256	0.240321	0.106934	-0.221678	0.307957	0.230451	0.1193	0.112449	-0.0325175	-0.0560906
GSM437103	C	-0.127651	0.197208	0.216615	0.210208	0.215212	0.2974	0.401799	0.271258	0.0700952	0.131909	-0.079545	0.311225	-0.17966	0.19625	-0.0660664	-0.0583453	0.233356	0.0664952	0.279375	0.184986	0.076625	-0.328837	0.272458	0.117456	0.0465753	0.0223863	-0.0133919	-0.0761346
GSM437104	D	-0.248668	0.102262	0.212223	0.170983	0.122418	0.289745	0.415986	0.205548	0.0694306	0.0653445	-0.175366	0.151124	-0.183299	0.133203	-0.206826	-0.118818	0.0589037	0.078601	0.251899	0.150014	-0.00209303	-0.276232	0.214999	-0.105516	0.00798044	-0.0111773	-0.0154779	-0.0324577
GSM437105	D	0.086624	0.23333	0.277915	0.256966	0.213327	0.25411	0.422832	0.247517	0.09631	0.183552	-0.128055	0.231651	-0.0839784	0.211585	-0.0720394	-0.0611543	0.260357	0.0650408	0.264188	0.156465	0.0228928	-0.111221	0.224701	0.0637567	0.0497122	0.0526914	-0.000916334	0.0190271
GSM437106	D	-0.125721	0.22134	0.266283	0.187064	0.203608	0.289048	0.369234	0.192367	0.0826767	0.0386265	-0.174641	0.255348	-0.162017	0.205136	-0.155467	-0.105086	0.144065	0.0876927	0.262319	0.13305	0.00725567	-0.183915	0.262353	0.0312543	0.0534759	0.0262336	-0.00616552	-0.0813704
GSM437107	A	-0.123884	0.0414773	0.114911	0.140194	0.187945	0.263242	0.35798	0.226278	0.0797129	0.0217663	-0.173474	0.197224	-0.183677	0.168493	-0.175281	-0.129965	0.0514511	0.0522768	0.284077	0.138896	-0.0312043	-0.287043	0.207169	0.0416964	0.00669655	-0.00222432	0.0348227	-0.078091
GSM437108	D	-0.175415	0.163818	0.196885	0.216142	0.161082	0.261868	0.373035	0.240582	0.0685085	0.128461	-0.254969	0.205913	-0.148338	0.177604	-0.11296	-0.158454	0.155003	0.0402464	0.284602	0.137949	-0.00230877	-0.229153	0.225137	-0.0112302	0.0124458	0.0126617	0.057835	-0.0144323
GSM437109	C	-0.0581348	0.197241	0.342637	0.2376	0.221157	0.285554	0.437451	0.3101	0.06479	0.26045	-0.200887	0.266461	-0.114878	0.184376	0.0168686	-0.0978206	0.335196	0.0846503	0.263427	0.211483	0.0773632	-0.286153	0.296839	0.143313	0.131527	0.102622	-0.0202178	-0.0485578
GSM437110	A	-0.0154638	0.102275	0.236874	0.210493	0.20473	0.246055	0.391274	0.210685	0.0665327	0.133653	-0.188866	0.21825	-0.177846	0.199245	-0.113796	-0.0981692	0.184302	0.093268	0.257759	0.176966	0.00466581	-0.249078	0.30084	0.0226968	0.0355161	0.0208726	0.00383314	-0.0546652
GSM437111	C	-0.198144	0.0645641	0.16284	0.219276	0.208437	0.364375	0.400654	0.318244	0.043411	0.166806	-0.172315	0.24424	-0.0884548	0.218143	-0.0404014	0.00488587	0.202322	0.0182625	0.337344	0.233565	0.0885145	-0.187557	0.28113	0.118634	0.149962	0.0535169	-0.0186685	-0.0438931
GSM437112	C	-0.222149	0.258898	0.24224	0.209536	0.213624	0.293441	0.370457	0.244713	0.0799068	0.0188918	-0.0994389	0.227144	-0.175535	0.151637	-0.0939716	-0.0720724	0.208721	0.0969239	0.247254	0.158225	0.0355593	-0.24526	0.229997	0.0869951	0.050464	0.0250349	-0.0768005	-0.0488683
GSM437113	C	-0.28875	0.0102517	0.122477	0.20747	0.232006	0.307648	0.40512	0.24309	-0.00549697	0.046218	-0.155118	0.239715	-0.179915	0.175433	-0.0413833	-0.0750317	0.157635	0.118703	0.27739	0.161976	0.0751478	-0.282468	0.301142	0.0476426	0.0762824	-0.00436948	-0.0192479	-0.148101
GSM437114	A	-0.148155	0.135709	0.160452	0.167701	0.186932	0.316127	0.384594	0.20814	0.0525003	0.00413713	-0.267976	0.216074	-0.14551	0.158507	-0.122516	-0.138154	0.0835149	0.0514474	0.273199	0.134636	-0.0248524	-0.309718	0.222574	0.0730859	0.0369785	0.00698808	-0.0390105	-0.037454
GSM437115	A	-0.231429	0.0256215	0.157205	0.148536	0.242866	0.25837	0.357916	0.227907	0.0527817	-0.012912	-0.198501	0.219324	-0.235398	0.154741	-0.147679	-0.20873	0.127043	0.0956512	0.244101	0.126285	-0.0289236	-0.308344	0.249262	-0.0129517	0.0260498	-0.0254081	-0.0631593	-0.0829607
GSM437116	C	-0.0695894	0.211558	0.282122	0.22122	0.247813	0.29324	0.40361	0.252668	0.0719433	0.11636	-0.148156	0.286891	-0.189979	0.184889	-0.0536854	-0.0935875	0.296821	0.10099	0.282228	0.201609	0.0927195	-0.311138	0.290526	0.116209	0.091336	0.0311021	-0.064024	-0.0862577
GSM437117	C	-0.295894	0.157318	0.11516	0.177061	0.213518	0.296351	0.373343	0.206648	0.0662741	-0.00156449	-0.157826	0.249873	-0.24385	0.184384	-0.142208	-0.0474243	0.0875285	0.139119	0.251517	0.176318	0.0473124	-0.336494	0.260559	0.0916027	0.0290489	0.00845919	-0.0751815	-0.0615057
GSM437118	D	-0.164906	0.339066	0.341892	0.302363	0.207135	0.254858	0.436236	0.282189	0.153088	0.28402	-0.163301	0.292699	-0.067708	0.242549	-0.0381123	-0.0369279	0.366874	0.0786815	0.267311	0.199734	0.0605201	-0.14979	0.31116	0.113885	0.109479	0.0813936	-0.029691	0.0994171
GSM437119	B	-0.29175	-0.104583	0.0304207	0.158454	0.204515	0.34835	0.488971	0.289323	0.112463	0.117895	-0.190382	0.242316	-0.177742	0.238894	-0.0611556	0.0120307	0.10436	0.120557	0.237824	0.246533	0.103095	-0.324643	0.326642	0.0686526	0.136146	0.0325344	-0.0756206	-0.00138964
GSM437120	C	-0.171388	0.135176	0.163642	0.182515	0.165785	0.220117	0.412189	0.220257	0.0930825	0.0307514	-0.0476787	0.200496	-0.177267	0.161261	-0.120489	-0.0292779	0.134487	0.073806	0.252019	0.178973	0.023174	-0.204287	0.292717	0.0371833	0.0349515	-0.0187478	-0.0319002	0.0066922
GSM437121	C	-0.202447	0.192137	0.207115	0.192777	0.203065	0.276356	0.400572	0.26498	0.0827964	0.107396	-0.164107	0.255735	-0.192817	0.201413	-0.105845	-0.137519	0.155296	0.0984555	0.248151	0.166794	0.0416125	-0.348253	0.256392	0.0331974	0.0430619	0.0231192	-0.0521552	-0.0229087
GSM437122	C	-0.309484	0.085781	0.0896554	0.146998	0.223018	0.290121	0.35556	0.181276	0.0737021	-0.0560972	-0.134148	0.204436	-0.262331	0.213347	-0.191616	-0.183295	-0.00362533	0.0713489	0.261561	0.185884	-0.00168488	-0.379935	0.254262	-0.0447298	-0.0196432	-0.015658	-0.0557191	-0.068876
GSM437123	C	-0.188941	0.126215	0.169222	0.177613	0.197519	0.281464	0.425765	0.242327	0.0661494	0.0497033	-0.191919	0.265276	-0.180736	0.18828	-0.112709	-0.0234171	0.171636	0.0968324	0.244938	0.175365	0.0562459	-0.191223	0.266647	0.0637254	0.0515154	-0.0116589	-0.0451271	-0.094534
GSM437124	C	-0.297833	0.115856	0.120243	0.174806	0.208157	0.346955	0.403242	0.241754	0.0430641	0.11796	-0.288568	0.275961	-0.26604	0.185672	-0.109595	-0.146015	0.108964	0.107172	0.272349	0.158538	0.0631377	-0.271077	0.232201	-0.0108538	0.0487572	-0.0067507	-0.0405557	-0.0541447
GSM437125	D	-0.212927	0.10958	0.0788183	0.283373	0.180539	0.306099	0.472215	0.350951	0.0704852	0.0820466	-0.241846	0.282634	-0.1776	0.226312	-0.00641625	-0.0154204	0.290853	0.0460946	0.312579	0.227236	0.095923	-0.234388	0.246934	0.15447	0.103126	0.0458128	-0.00478068	0.0358697
GSM437126	D	-0.191663	0.248253	0.336858	0.237422	0.169949	0.246396	0.409699	0.266766	0.0899629	0.184498	-0.248456	0.258455	-0.194964	0.23411	-0.126977	-0.14778	0.214608	0.0806793	0.267956	0.111845	0.0622553	-0.24216	0.227878	-0.0340449	0.00699146	0.0548133	-0.0208384	0.0480217
GSM437127	D	-0.201453	0.112105	0.132543	0.203921	0.19861	0.32014	0.417693	0.26525	0.0250919	0.0597231	-0.21987	0.290529	-0.251184	0.212182	-0.112241	-0.0686972	0.190116	0.0553409	0.249621	0.17282	0.0823335	-0.179591	0.315988	0.0122708	0.0849413	0.02877	0.0359681	0.00763077
GSM437128	A	-0.231933	0.117955	0.128467	0.136236	0.188565	0.263163	0.361757	0.225191	0.0585131	-0.0155447	-0.112096	0.238067	-0.248037	0.184453	-0.186549	-0.107725	0.0454757	0.0678775	0.251293	0.116772	0.00914616	-0.366521	0.230087	-0.0892278	-0.0182566	-0.0205144	-0.0281499	0.0335428
GSM437129	A	-0.207914	0.149228	0.176859	0.202379	0.22647	0.284047	0.342783	0.229398	0.0739657	0.0112953	-0.110383	0.218445	-0.197614	0.155775	-0.158672	-0.148204	0.0924677	0.110065	0.245409	0.123976	0.000595651	-0.328764	0.215983	-0.0415122	-0.000519336	-0.0132529	-0.0113228	-0.0771975
GSM437130	B	-0.305466	0.157084	0.12847	0.235697	0.173378	0.317304	0.431412	0.23998	0.0513792	0.11058	-0.157555	0.28282	-0.208559	0.211066	-0.0803081	-0.101094	0.14892	0.0978829	0.263796	0.168172	0.0534488	-0.296838	0.24433	0.0390967	0.10228	0.0666647	-0.0214284	-0.00225752
GSM437131	A	-0.119768	0.0020072	0.139869	0.16895	0.266839	0.383686	0.34322	0.217445	0.066997	0.0827688	-0.145931	0.214741	-0.249976	0.225017	-0.114841	-0.0924546	0.103521	0.0402588	0.295859	0.152737	0.00618722	-0.136333	0.302717	-0.020077	0.0521185	-0.00853106	0.0157677	-0.0683453
GSM437132	A	-0.303886	0.0809026	0.102689	0.132555	0.246497	0.287157	0.348175	0.197795	0.066808	-0.0941611	-0.213949	0.186991	-0.299705	0.165633	-0.195648	-0.193518	-0.0193161	0.0606092	0.240045	0.155105	-0.00857443	-0.406228	0.210329	-0.0501053	-0.00871708	-0.0528091	-0.0829974	-0.106495
GSM437133	D	-0.127824	0.216794	0.349254	0.264206	0.213525	0.224094	0.459745	0.282061	0.0848403	0.294487	-0.278133	0.259544	-0.0581856	0.183923	-0.0377578	-0.102795	0.336637	0.0838908	0.274062	0.232323	0.134	-0.308179	0.273456	0.196613	0.136101	0.101246	0.00500586	0.0356525
GSM437134	D	-0.189493	0.115812	0.148106	0.180214	0.19705	0.399188	0.382677	0.257366	0.0508819	0.05469	-0.226301	0.258676	-0.248445	0.202405	-0.0688842	-0.0541745	0.169748	0.084405	0.255199	0.188759	0.0741143	-0.13079	0.293929	0.038416	0.0727991	0.0303528	-0.00244624	-0.0833095
GSM437135	B	-0.18546	0.103363	0.114771	0.20117	0.205453	0.346008	0.441231	0.268163	0.0768704	0.136994	-0.189822	0.246217	-0.160558	0.181302	-0.0558044	-0.00606761	0.208877	0.110706	0.269266	0.223488	0.0917052	-0.306042	0.280598	0.0988305	0.0532689	0.0406537	-0.0047586	-0.0101143
GSM437136	A	-0.259518	0.00828395	0.109005	0.126644	0.227251	0.31881	0.380763	0.178793	0.0347934	-0.00128969	-0.182293	0.217527	-0.233314	0.151639	-0.137652	-0.142221	0.0402571	0.0171829	0.253641	0.150001	-0.0279012	-0.306898	0.274997	-0.00597627	0.0339135	0.00399818	-0.0538427	-0.0594578
GSM437137	C	-0.314822	0.0885263	0.144309	0.181249	0.207055	0.263972	0.367845	0.241974	0.0384189	0.0257369	-0.212493	0.243253	-0.218162	0.159805	-0.13239	-0.172282	0.120815	0.0609087	0.251743	0.181277	0.0438384	-0.345217	0.260257	0.0654175	0.0406955	0.00808049	-0.0467867	-0.0707134
GSM437138	D	-0.237089	0.0790431	0.0870467	0.130489	0.176761	0.339701	0.43157	0.22714	0.0864113	-0.0106209	-0.288852	0.174884	-0.255276	0.160816	-0.127039	-0.145849	0.124518	0.105369	0.274573	0.190314	0.0275745	-0.241346	0.264526	-0.102226	-0.0247481	-0.0552912	-0.0198761	0.0666395
GSM437139	C	-0.390656	0.0573095	0.119151	0.146203	0.197866	0.323675	0.385598	0.249178	0.0797572	-0.0200284	-0.188683	0.22965	-0.273316	0.181581	-0.125679	-0.153166	0.0830086	0.112666	0.225211	0.132642	0.016645	-0.389677	0.26636	0.00122344	0.0365202	-0.037875	-0.00320503	-0.11904
GSM437140	A	-0.198246	0.101626	0.119087	0.163576	0.184232	0.28688	0.337278	0.176016	0.0646672	-0.0393015	-0.161825	0.160964	-0.298349	0.137301	-0.186965	-0.159493	0.0173078	0.0507441	0.260785	0.123096	-0.025184	-0.230522	0.238101	-0.038008	-0.0381107	-0.0312362	-0.0136899	-0.0540179
GSM437141	A	-0.248091	0.17974	0.284485	0.199991	0.189815	0.262863	0.395845	0.227267	0.0873524	0.11894	-0.299541	0.255024	-0.184017	0.188111	-0.124597	-0.209389	0.150033	0.104383	0.253543	0.182135	0.0334201	-0.376587	0.230952	0.0652464	0.02539	0.0521915	0.00848714	-0.0216106
GSM437142	D	-0.245856	0.245398	0.0789643	0.211964	0.231855	0.256819	0.388865	0.235655	0.0738076	0.0178926	-0.244096	0.278204	-0.182769	0.251525	-0.0476398	-0.0112321	0.170697	0.0120719	0.247646	0.130815	0.0405693	-0.0923826	0.279412	0.0665378	0.0203718	0.0106599	-0.090026	-0.0538079
GSM437143	A	-0.135351	0.278421	0.329534	0.291812	0.180316	0.304586	0.39021	0.250179	0.110957	0.170093	-0.220781	0.209276	-0.0701632	0.165663	-0.0472384	-0.165045	0.211577	0.079192	0.25658	0.199111	0.0299159	-0.234284	0.221221	0.0323669	0.0340212	0.0321692	-0.0276639	0.0506343
GSM437144	C	-0.149769	0.0476882	0.0645789	0.161568	0.203826	0.275442	0.431311	0.257411	0.058681	0.00676612	-0.190123	0.279289	-0.246995	0.203363	-0.137901	-0.0888239	0.104666	0.0662138	0.272322	0.220579	0.0719541	-0.304352	0.326775	0.0246848	0.0315049	0.00832603	-0.0406	-0.101754
GSM437145	B	0.0197796	0.266528	0.303173	0.296465	0.193214	0.295473	0.459794	0.354462	0.108267	0.287977	-0.142428	0.239084	-0.0479737	0.210341	-0.0196631	0.0202959	0.322162	0.0715364	0.282531	0.236863	0.100487	-0.185882	0.280687	0.15317	0.102972	0.104568	-0.024156	0.0222731
GSM437146	A	-0.0625619	0.194943	0.261751	0.227272	0.181615	0.297203	0.397106	0.199589	0.0663059	0.0880637	-0.179138	0.215131	-0.156677	0.234982	-0.129058	-0.121293	0.192814	0.0621168	0.237337	0.161368	0.0266875	-0.163878	0.240319	-0.0368656	0.0174806	0.0283783	0.0360209	-0.0243257
GSM437147	D	-0.132409	0.214295	0.267221	0.171516	0.175036	0.266013	0.404099	0.250891	0.100147	0.103852	-0.228676	0.223115	-0.112804	0.206497	-0.0772479	-0.0775921	0.232647	0.0542717	0.281036	0.134495	0.0210839	-0.410076	0.247456	0.0872328	0.0459608	0.0241849	-0.00746283	0.0953199
GSM437148	D	-0.151096	0.201297	0.328895	0.240242	0.179229	0.246012	0.370791	0.243729	0.0885891	0.10897	-0.253504	0.237251	-0.121084	0.150194	-0.0971737	-0.150255	0.21619	0.0274603	0.287866	0.18565	0.0245993	-0.26593	0.218114	0.113125	0.0434034	0.0469411	0.046419	-0.0388346
GSM437149	D	-0.17006	0.167359	0.119488	0.232647	0.170894	0.322268	0.464621	0.2997	0.0269262	0.107406	-0.15154	0.281126	-0.155712	0.221534	-0.0494832	-0.0405953	0.224875	0.0423924	0.267436	0.201535	0.0789632	-0.19781	0.265733	0.0962914	0.0843358	0.02451	-0.0266276	0.00761557
GSM437150	D	-0.191364	0.0795439	0.1374	0.289199	0.214399	0.321183	0.444227	0.232527	0.0233415	0.165039	-0.0903177	0.246437	-0.20586	0.259119	-0.0266877	0.0431097	0.25978	0.0265594	0.259542	0.138856	0.042004	-0.0547017	0.26812	0.0674209	0.0814224	0.0183013	0.0728345	-0.00373605
GSM437151	C	-0.151517	0.106851	0.16299	0.205404	0.226341	0.264325	0.400032	0.221741	0.0493635	0.0611255	-0.151733	0.243101	-0.170656	0.141791	-0.136391	-0.0959152	0.123427	0.060319	0.271679	0.177059	0.050189	-0.234778	0.242187	0.0166385	0.0183966	0.00547929	0.00983576	-0.132673
GSM437152	C	-0.141529	0.131251	0.308439	0.22937	0.190853	0.290286	0.471357	0.298054	0.0391865	0.234007	-0.213601	0.306135	-0.101659	0.169272	-0.0423416	-0.0432506	0.256384	0.113482	0.287397	0.23914	0.11792	-0.226128	0.255472	0.19907	0.139081	0.0418271	0.043281	-0.0820213
GSM437153	A	-0.12736	0.0396689	0.177642	0.190975	0.19658	0.307586	0.303799	0.160693	0.00695489	0.0165567	-0.137129	0.168832	-0.230666	0.172536	-0.158483	-0.10537	0.0262165	0.0552524	0.28985	0.0983257	0.0459461	-0.131288	0.221463	-0.00973673	0.0558013	-0.0312816	0.0185528	-0.171426
GSM437154	A	-0.143393	-0.00281134	0.124047	0.207368	0.224854	0.309817	0.387881	0.21205	0.0242368	0.102484	-0.171655	0.211113	-0.265102	0.210193	-0.157041	-0.122142	0.0864642	0.0841096	0.282493	0.18697	0.0388834	-0.228943	0.255904	-0.00834572	0.0339167	0.0156968	0.0330893	-0.103167
GSM437155	D	-0.0137412	0.261295	0.293902	0.224208	0.177563	0.288167	0.485018	0.313891	0.0917873	0.181697	-0.170586	0.317193	-0.04648	0.210824	-0.0161472	-0.0439147	0.350761	0.0759877	0.266377	0.231882	0.100735	-0.242908	0.261927	0.160681	0.128784	0.100876	0.0105106	0.00888436
GSM437156	D	-0.209217	0.219309	0.309408	0.26096	0.176228	0.28022	0.424114	0.329131	0.112162	0.231234	-0.294777	0.279574	-0.116217	0.207398	-0.0541354	-0.0522437	0.264212	0.0938402	0.283041	0.189861	0.0597727	-0.0231898	0.266624	0.094976	0.073444	0.0737935	0.0112483	0.0373996
GSM437157	B	-0.167464	0.15714	0.158705	0.23041	0.166563	0.306686	0.455126	0.286758	0.0664626	0.150807	-0.152868	0.274769	-0.166931	0.217702	-0.0155146	-0.0402308	0.307215	0.125711	0.26686	0.182863	0.107558	-0.295982	0.3693	0.236241	0.170692	0.0671498	-0.042107	0.00260001
GSM437158	A	-0.298312	0.0521224	0.0436605	0.141913	0.18265	0.351511	0.399954	0.200685	0.0230017	0.00439629	-0.24875	0.186855	-0.215478	0.208556	-0.104977	-0.0857843	0.159001	0.0762264	0.305113	0.146738	-0.0341522	-0.221956	0.257351	-0.0328838	0.028167	-0.0406173	-0.0627061	0.0451215
GSM437159	C	-0.152762	0.128935	0.163161	0.192064	0.196548	0.289435	0.455648	0.282357	0.0356932	0.0577516	-0.204802	0.276126	-0.177676	0.242782	-0.0799058	-0.0778654	0.221164	0.0841566	0.270169	0.191288	0.0727682	-0.301319	0.291765	0.0902311	0.0386817	0.0255207	0.00258042	-0.0976976
GSM437160	D	-0.211969	0.21273	0.177085	0.237895	0.194295	0.261145	0.389604	0.277944	0.0636809	0.180161	-0.265024	0.207041	-0.212075	0.198057	-0.0484291	-0.173318	0.184319	0.0839438	0.24605	0.14635	0.0337322	-0.174113	0.201837	-0.0516628	-0.0244515	-0.0139019	-0.0133638	0.0416967
GSM437161	C	-0.0561149	0.251084	0.257176	0.243288	0.214133	0.309005	0.462116	0.329115	0.104847	0.210222	-0.0202322	0.319603	-0.0392415	0.256495	0.0830502	-0.00565247	0.378671	0.0713963	0.298959	0.244936	0.107235	-0.198696	0.310118	0.191488	0.119349	0.107568	-0.0334306	-0.0295286
GSM437162	C	-0.114691	0.129239	0.173892	0.15079	0.210655	0.263912	0.38914	0.256496	0.0446548	0.0411911	-0.115018	0.269657	-0.225455	0.161706	-0.146594	-0.0290574	0.155451	0.0984292	0.259285	0.211732	0.0349857	-0.300933	0.277691	0.0243398	0.0302986	-0.00398322	-0.0147043	-0.0998123
GSM437163	C	-0.121034	0.051145	0.210673	0.201897	0.25175	0.361716	0.428894	0.286123	0.0494687	0.136729	-0.159706	0.322916	-0.155796	0.206411	0.0116482	0.0417845	0.303212	0.0707251	0.256894	0.207794	0.107532	-0.214056	0.336851	0.187576	0.104984	0.0431586	0.0119003	-0.107393
GSM437164	A	-0.262955	0.0122802	0.101932	0.145829	0.196174	0.297244	0.354204	0.211485	0.0247103	-0.038728	-0.212235	0.196279	-0.227172	0.197115	-0.154821	-0.182867	0.0088593	0.0715555	0.260472	0.0948703	-0.00857236	-0.359978	0.216484	-0.0476283	0.00325629	-0.014852	-0.0379947	-0.119652
GSM437165	A	-0.159321	0.138215	0.196494	0.18811	0.208768	0.287502	0.310704	0.248397	0.00806745	-0.0409296	-0.238081	0.207474	-0.231455	0.142982	-0.186869	-0.0895199	0.0426991	0.120325	0.256041	0.0974198	0.0449409	-0.319553	0.186345	-0.0794335	-0.0245299	-0.0182422	-0.00810412	-0.0825212
GSM437166	C	-0.150281	0.195168	0.170708	0.242691	0.240034	0.301747	0.420101	0.249624	0.0967996	0.0589605	-0.123973	0.301554	-0.19649	0.228585	-0.0635958	-0.0123347	0.246033	0.0441682	0.248644	0.172988	0.0736033	-0.19231	0.312527	0.0659012	0.0637987	-0.000544961	-0.057807	-0.0215495
GSM437167	D	-0.19131	0.250554	0.255291	0.252251	0.183845	0.262761	0.4503	0.305392	0.0564631	0.144602	-0.24657	0.260255	-0.109876	0.209654	-0.0138591	-0.0869874	0.245269	0.071205	0.288911	0.16905	0.0769168	-0.182541	0.233953	0.0789763	0.104014	0.0491867	-0.0191307	0.0624055
GSM437168	A	-0.287557	0.0506168	0.139703	0.1568	0.212199	0.26275	0.349827	0.212185	0.0299976	-0.00543576	-0.192088	0.242861	-0.237403	0.126929	-0.146209	-0.167729	0.103036	0.0992474	0.269663	0.113484	-0.008415	-0.292638	0.235212	0.0147292	-0.00157661	-0.0246122	-0.0835977	-0.117246
GSM437169	C	-0.36278	0.0116614	0.107434	0.168783	0.198244	0.297763	0.388843	0.267364	0.0773056	-0.040436	-0.178959	0.224283	-0.299788	0.17276	-0.130885	-0.177034	0.109823	0.108512	0.242836	0.102792	0.0477256	-0.336003	0.254803	0.0234394	0.0423848	-0.0255464	0.018844	-0.169062
GSM437170	C	-0.236339	0.0312373	0.102416	0.170869	0.195607	0.305663	0.405017	0.245738	0.038436	0.0227029	-0.224941	0.236289	-0.216393	0.186513	-0.109008	-0.135178	0.123994	0.115959	0.290344	0.187853	0.0302853	-0.248209	0.258998	0.0296381	0.0422065	-0.00357482	-0.0365293	-0.0765824
GSM437171	D	-0.137534	0.248251	0.307992	0.208405	0.180487	0.280543	0.485329	0.312492	0.0790226	0.220061	-0.166323	0.293603	-0.089354	0.221266	0.0485769	-0.0156031	0.36266	0.072299	0.275803	0.215435	0.105874	-0.305742	0.267401	0.200485	0.0886786	0.0573681	-0.0446079	0.0739334
GSM437172	C	-0.287461	0.105754	0.0750978	0.147324	0.172848	0.249949	0.360502	0.207283	0.0688612	-0.00836757	-0.0620881	0.223376	-0.218049	0.140464	-0.148284	-0.083283	0.0986703	0.0553557	0.239595	0.167181	0.00102019	-0.33316	0.203397	-0.000530004	0.00190664	-0.014774	-0.0749599	-0.0661105
GSM437173	C	-0.295442	0.0110602	0.0614605	0.176667	0.187017	0.241255	0.438934	0.295769	0.0608738	0.0296932	-0.191779	0.294777	-0.239992	0.197284	-0.104015	-0.115206	0.124267	0.0440535	0.268756	0.22353	0.0659141	-0.290225	0.277729	0.0889855	0.0403722	-0.00155689	-0.0257211	-0.0843663
GSM437174	D	-0.303756	0.145802	0.0839311	0.182731	0.169176	0.309133	0.401084	0.346584	0.101174	0.0545189	-0.25437	0.238227	-0.204686	0.233109	-0.0897597	-0.0075352	0.0697802	0.0682521	0.274106	0.202861	0.0612435	-0.347922	0.224348	-0.0319657	0.0740139	0.0542493	-0.0323399	0.0244396
GSM437175	B	-0.168934	0.16481	0.293226	0.242119	0.212558	0.275341	0.482925	0.312778	0.06471	0.176462	-0.224289	0.316261	-0.0775755	0.223618	0.00410318	-0.0525619	0.307639	0.114214	0.270431	0.250615	0.120366	-0.237306	0.307166	0.219809	0.104979	0.0493326	-0.0428356	-0.0352645
GSM437176	D	-0.0771856	0.19808	0.152183	0.137951	0.207138	0.323493	0.443677	0.248065	0.033492	0.0226061	-0.101867	0.176901	-0.154325	0.294636	-0.114442	-0.0179078	0.190014	0.0579179	0.241399	0.130847	0.0993836	-0.161277	0.257826	0.012461	0.0426062	0.0117927	0.0093022	0.025206
GSM437177	C	-0.290988	0.0790477	0.106897	0.140486	0.201435	0.294727	0.33159	0.176428	0.0424852	-0.0794151	-0.180383	0.20025	-0.253538	0.152157	-0.204166	-0.0256851	0.0107536	0.0458052	0.240217	0.16445	-0.00169739	-0.27408	0.289778	-0.074454	-0.00423417	-0.0239158	-0.0890245	-0.07529
GSM437178	D	-0.0998914	0.277503	0.257769	0.226994	0.195536	0.259887	0.462682	0.326317	0.0572217	0.169005	-0.197189	0.288576	-0.100216	0.182877	-0.0531875	-0.0216438	0.304019	0.0960763	0.269332	0.207176	0.105581	-0.29894	0.27407	0.15405	0.121749	0.0824365	0.0141768	0.0119891
GSM437179	A	-0.322982	0.0357816	0.11251	0.115389	0.211673	0.282014	0.36232	0.180285	0.0550863	-0.0706432	-0.232468	0.233732	-0.312707	0.151802	-0.176279	-0.176209	-0.0311481	0.10922	0.237846	0.139233	0.0344016	-0.300821	0.252595	-0.0787499	0.0053473	-0.0428755	-0.0465465	-0.145394
GSM437180	B	-0.274091	0.0964818	0.0884834	0.184651	0.200991	0.339309	0.464145	0.276052	0.083051	0.0695213	-0.129528	0.289295	-0.204162	0.221381	-0.0560666	-0.0101257	0.209611	0.0920017	0.271543	0.187297	0.0879798	-0.177119	0.307189	0.0901694	0.0681812	0.011932	-0.038674	-0.0119847
GSM437181	B	-0.0654689	0.223571	0.215792	0.210924	0.196444	0.301844	0.460281	0.287374	0.0801028	0.142391	-0.035456	0.291954	-0.0672918	0.220226	-0.00283811	0.037176	0.274224	0.0967	0.280066	0.264476	0.0945558	-0.247584	0.330162	0.160137	0.0793022	0.0923069	0.0312311	-0.00486502
GSM437182	C	-0.332	0.0842037	0.121256	0.175687	0.212161	0.259449	0.400889	0.219228	0.0453424	0.0213004	-0.139338	0.24371	-0.235742	0.172776	-0.150235	-0.162859	0.0707415	0.107393	0.242956	0.196279	0.0740695	-0.370425	0.268202	-0.0116046	0.0639264	0.0209968	-0.113147	-0.100103
GSM437183	C	-0.201444	0.181191	0.162088	0.172372	0.22527	0.27992	0.361752	0.218343	0.0720941	0.0205688	-0.0718111	0.228963	-0.215097	0.192614	-0.157032	-0.0975355	0.115064	0.125215	0.228398	0.177448	0.0568731	-0.349938	0.241938	-0.00681596	0.0294537	-0.00249834	-0.104996	-0.052982
GSM437184	D	-0.194934	0.238306	0.174151	0.230644	0.144701	0.285588	0.430129	0.295741	0.0922924	0.136529	-0.261669	0.237554	-0.17594	0.179684	-0.105956	-0.0855943	0.162608	0.0423066	0.260016	0.175512	0.0599779	-0.2465	0.23101	0.0038092	0.062849	0.055986	-0.0652763	0.0925496
GSM437185	A	-0.198687	-0.0131835	0.144027	0.132272	0.205956	0.298942	0.37262	0.181923	0.00131498	0.00350982	-0.209386	0.175187	-0.242233	0.113102	-0.163503	-0.153543	0.0392932	0.0846403	0.281884	0.136182	0.0108117	-0.216909	0.25051	-0.0223403	-0.00338556	-0.014417	0.00554924	-0.128522
GSM437186	A	-0.334426	0.102384	0.0895586	0.134169	0.213327	0.274598	0.382245	0.166933	0.0658789	-0.0737155	-0.257511	0.215205	-0.330327	0.171951	-0.200563	-0.140613	0.078836	0.0523278	0.208724	0.134276	0.0178992	-0.339897	0.212659	-0.0806082	0.0247844	-0.0661303	-0.111856	-0.0292244
GSM437187	D	-0.152182	0.20435	0.189416	0.217992	0.213311	0.316828	0.420914	0.275924	0.0673673	0.0637154	-0.0382287	0.289823	-0.216446	0.273363	-0.0452832	0.0503728	0.242681	0.0440007	0.263851	0.193907	0.0592668	-0.181675	0.326359	0.0350613	0.0369827	0.031794	-0.0110515	-0.0496264
GSM437188	C	-0.215202	0.108627	0.135874	0.171418	0.187722	0.262488	0.413367	0.226474	0.0412382	0.0609166	-0.227503	0.28626	-0.184259	0.16117	-0.144276	-0.15839	0.110779	0.119639	0.272377	0.192923	0.0728344	-0.324641	0.231198	0.00232214	0.00788984	0.0103669	-0.0856199	-0.106544
GSM437189	C	-0.32893	-0.00180558	0.120071	0.203712	0.217832	0.330697	0.438623	0.314632	0.0652677	0.0705318	-0.276189	0.299878	-0.161734	0.243702	-0.0349724	-0.125219	0.215138	0.129159	0.306889	0.221199	0.0767061	-0.287725	0.296644	0.0671903	0.0891395	0.0142947	-0.0252541	-0.146018
GSM437190	B	-0.273096	0.202569	0.105182	0.223829	0.19151	0.317335	0.422962	0.318765	0.0927483	0.0558346	-0.129533	0.28452	-0.239068	0.217687	-0.00961281	-0.0171197	0.219494	0.0883549	0.254117	0.213955	0.0803992	-0.229593	0.257413	0.119165	0.0915582	0.0482058	-0.0457205	-0.0244093
GSM437191	C	-0.16519	0.0835449	0.172199	0.165285	0.221931	0.306581	0.410417	0.21956	0.0658632	0.0526992	-0.0991915	0.232721	-0.221188	0.180846	-0.135254	-0.1114	0.127835	0.0546907	0.263904	0.194024	0.0412384	-0.303895	0.284747	0.0257496	0.0514518	-0.00727062	-0.0298059	-0.100155
GSM437192	C	-0.251765	0.00880954	0.0504906	0.144116	0.174635	0.311326	0.385329	0.247901	0.0664578	-0.0188102	-0.236217	0.25305	-0.2825	0.194346	-0.116655	-0.108726	0.0677438	0.0924196	0.267045	0.196259	0.0128997	-0.338601	0.298867	0.038719	0.0242707	-0.0254012	-0.0333959	-0.11863
GSM437193	C	-0.340221	0.26526	0.208177	0.219109	0.190156	0.262065	0.39242	0.267241	0.0700155	0.0727404	-0.227206	0.267665	-0.193061	0.200357	-0.118794	-0.115482	0.212481	0.064647	0.283556	0.15322	0.0308257	-0.268236	0.246005	0.0713326	-0.000454159	0.0190067	-0.0305884	0.0395821
GSM437194	A	-0.199978	0.0200784	0.069588	0.143601	0.215596	0.25068	0.358672	0.185156	0.0755217	-0.0788997	-0.213741	0.204159	-0.306398	0.198718	-0.185039	-0.147872	0.00784703	0.0637666	0.268998	0.132234	-0.00725634	-0.315534	0.263922	-0.0867257	0.00884052	-0.0386899	-0.0199884	-0.075955
GSM437195	C	-0.210781	0.0972731	0.136999	0.162722	0.250921	0.276987	0.413372	0.27231	0.0697421	0.0344686	-0.145911	0.241597	-0.254409	0.207599	-0.116521	-0.0182503	0.153417	0.0522471	0.23172	0.163141	0.0671205	-0.279292	0.238801	-0.0129551	0.0159478	0.00764283	-0.0476679	-0.0709312
GSM437196	D	-0.151359	0.236408	0.237859	0.195074	0.147864	0.286662	0.390443	0.270394	0.104148	0.054274	-0.149912	0.269023	-0.154488	0.177529	-0.109684	-0.0150966	0.204167	0.0791344	0.283948	0.142886	0.0390024	-0.286984	0.272786	0.0451813	0.0541111	0.0367193	-0.0712359	0.0474802
GSM437197	D	-0.271081	0.0965659	0.0943996	0.202181	0.214221	0.358209	0.440823	0.252954	0.0897915	0.0935863	-0.305567	0.232491	-0.286659	0.244984	-0.0959295	-0.0748915	0.118966	0.0649629	0.293948	0.19258	0.0906355	-0.221042	0.256077	0.00316836	0.0390406	0.0291001	0.0158606	0.116431
GSM437198	C	-0.259097	0.192173	0.198773	0.204666	0.185467	0.288856	0.425498	0.273932	0.114218	0.103601	-0.116017	0.313296	-0.17233	0.197153	-0.0302973	0.0354536	0.21703	0.106208	0.273003	0.190534	0.0363883	-0.327085	0.314236	0.143215	0.039885	0.0265698	-0.0690482	-0.0413277
GSM437199	B	-0.176498	0.0374454	0.243719	0.17787	0.19332	0.314654	0.433756	0.288512	0.071089	0.15933	-0.0905129	0.187073	-0.145776	0.19814	-0.0547766	-0.0595637	0.266887	0.0552916	0.280431	0.215312	0.080746	-0.375543	0.264873	0.194054	0.128503	0.0363632	0.0328417	-0.0522835
GSM437200	B	-0.296097	0.125708	0.0560151	0.197902	0.153058	0.312155	0.443726	0.290008	0.0645219	0.0801488	-0.271367	0.292387	-0.224346	0.181417	-0.0450534	-0.0168493	0.185742	0.0574258	0.294351	0.211219	0.0814528	-0.254777	0.274757	0.112763	0.0952467	0.0296002	-0.0110079	0.0508731
GSM437201	B	-0.110208	0.0202414	0.0904648	0.231318	0.211777	0.363046	0.52573	0.386557	0.098956	0.192198	-0.178536	0.283602	-0.145213	0.281723	0.0948104	0.0832639	0.339814	0.0653647	0.262148	0.273835	0.13469	-0.259306	0.341746	0.293062	0.135476	0.119815	0.00649704	0.0587001
GSM437202	D	-0.233005	0.200926	0.171164	0.174022	0.176304	0.256656	0.433459	0.282793	0.0778993	0.0676469	-0.234687	0.270753	-0.138675	0.234885	-0.0862566	-0.0831981	0.121011	0.0141344	0.224612	0.208729	0.0618106	-0.280158	0.221936	0.0429099	0.0515865	0.00827619	-0.00848165	0.109
GSM437203	D	-0.0692676	0.31688	0.397045	0.294797	0.227385	0.298671	0.416946	0.292354	0.110449	0.227692	-0.116496	0.281531	-0.0425663	0.245816	0.0724954	0.0234094	0.426017	0.0322384	0.272317	0.22091	0.0981509	-0.242357	0.245775	0.240038	0.134535	0.120817	-0.00408062	0.0123271
GSM437204	B	-0.187129	-0.11187	-0.00583073	0.158254	0.0975893	0.208684	0.421083	0.224633	0.19999	0.174434	0.000543602	0.171407	-0.218086	0.265498	0.000677238	0.146923	0.208092	-0.0184343	0.243808	0.251455	0.0704651	-0.213735	0.32559	0.171895	0.140887	0.0446988	-0.192875	0.0889366
GSM437205	C	-0.115151	0.114428	0.15978	0.191717	0.266844	0.348039	0.391172	0.226651	0.0693063	0.110812	-0.103731	0.274499	-0.187278	0.175952	-0.0680302	-0.0326469	0.218653	0.079976	0.251292	0.18913	0.0222389	-0.241969	0.266051	0.0743101	0.0586244	0.0456984	-0.0144366	-0.151707
GSM437206	C	-0.235004	0.107127	0.107974	0.103313	0.209546	0.267045	0.353029	0.17792	0.0725156	-0.0653788	-0.227883	0.203727	-0.267271	0.150228	-0.197333	-0.181172	0.019768	0.108444	0.226577	0.147756	-0.00638842	-0.360484	0.228075	-0.0125987	-0.0163209	-0.032951	-0.0546032	-0.0785101
GSM437207	C	-0.272971	0.163257	0.0787225	0.154065	0.184465	0.274453	0.372811	0.26574	0.0841436	-0.0296526	-0.14609	0.238804	-0.194042	0.175441	-0.114094	-0.107124	0.108032	0.0270367	0.250247	0.189393	0.0501019	-0.312095	0.225439	0.0932497	0.0199933	-0.0178123	-0.0532841	-0.070138
GSM437208	C	-0.198241	0.0356007	0.0765001	0.136077	0.225932	0.282448	0.39446	0.171577	0.0367965	0.0296958	-0.24217	0.233151	-0.251348	0.236148	-0.156037	-0.13515	-0.00889967	0.0481718	0.288035	0.162239	-0.00383172	-0.24584	0.226869	-0.00138404	-0.00204932	0.00361882	0.0249336	-0.0489995
GSM437209	D	-0.0170181	0.292584	0.456971	0.356285	0.206644	0.248846	0.480847	0.340166	0.0961232	0.344474	-0.127492	0.273413	-0.023922	0.267425	0.121337	0.00950538	0.463653	0.0433004	0.312259	0.275569	0.162327	-0.12987	0.292431	0.259167	0.180025	0.158493	0.0656526	0.131174
GSM437210	D	-0.200756	0.189278	0.141157	0.233904	0.144851	0.304292	0.434835	0.311677	0.0579922	0.116448	-0.249567	0.264428	-0.235106	0.237773	-0.0509064	-0.084714	0.230966	0.0647494	0.292476	0.158592	0.0840456	-0.231057	0.256403	0.119298	0.0434419	0.0601044	-0.0479277	0.0637558
GSM437211	D	-0.125357	0.279984	0.324518	0.231597	0.221045	0.278297	0.431852	0.284497	0.0778807	0.165372	-0.191471	0.301924	-0.114729	0.234315	-0.0429295	-0.0857179	0.310007	0.0742828	0.268824	0.200635	0.0730509	-0.227018	0.270464	0.0938257	0.0920505	0.0577198	-0.0258657	0.0573154
GSM437212	D	-0.167088	0.278944	0.287685	0.303346	0.23916	0.251974	0.431224	0.292554	0.0948415	0.236674	-0.306952	0.342094	-0.0904541	0.260643	-0.0415461	-0.104625	0.331497	0.0625567	0.280142	0.163633	0.0782086	-0.0778631	0.295675	0.12938	0.0698353	0.0696175	-0.00452077	0.0877105
GSM437213	A	-0.140708	0.158898	0.154313	0.159348	0.193419	0.285464	0.381777	0.227317	0.0672174	0.00160487	-0.176136	0.228025	-0.237481	0.136857	-0.142221	-0.140187	0.086264	0.0170173	0.236457	0.147932	0.0447965	-0.255484	0.22008	-0.0157746	0.0376487	-0.034621	0.00255827	-0.0108083
GSM437214	C	-0.150312	0.0951307	0.156179	0.185784	0.244954	0.307806	0.419622	0.226139	0.0747364	0.102185	-0.131894	0.282087	-0.177322	0.176041	-0.0999856	-0.0718125	0.170775	0.0954891	0.251801	0.193051	0.047657	-0.306574	0.249008	0.0649107	0.0549543	0.0272883	-0.0304299	-0.12346
GSM437215	C	-0.0865934	0.162095	0.211465	0.20519	0.271894	0.340997	0.424928	0.257722	0.0710015	0.0938714	-0.15583	0.314034	-0.202226	0.238502	-0.0584984	-0.0655645	0.27642	0.0607183	0.24716	0.205672	0.0760414	-0.152888	0.256842	0.118609	0.0612583	0.0692753	-0.0167329	-0.128011
GSM437216	A	-0.153998	0.0970269	0.0922451	0.13971	0.192808	0.245475	0.366342	0.172429	0.0539382	-0.110235	-0.220492	0.169282	-0.218417	0.143071	-0.215533	-0.107227	0.00673757	0.12137	0.246616	0.0905801	0.00232961	-0.284241	0.246319	-0.110307	-0.00524008	-0.0449541	-0.107887	-0.0925434
GSM437217	C	0.00868643	0.227966	0.192941	0.168118	0.170315	0.263225	0.380383	0.144854	0.0790868	-0.0470288	-0.15293	0.192416	-0.12463	0.190478	-0.198316	-0.117007	0.114966	0.0817052	0.246418	0.136835	0.0174347	-0.305745	0.219536	-0.0350967	0.00814827	0.0165916	-0.106934	-0.0127707
GSM437218	A	-0.239646	0.0592631	0.119147	0.138657	0.185663	0.321108	0.385133	0.221489	0.0594026	-0.00330805	-0.223233	0.211866	-0.263782	0.208168	-0.166332	-0.123763	0.0525321	0.0640383	0.308531	0.121716	-0.0164142	-0.290841	0.245978	-0.0305499	0.0309687	-0.0372479	-0.0305659	0.0251987
GSM437219	A	-0.182564	0.110676	0.165673	0.227991	0.209834	0.313688	0.353629	0.24032	0.0919319	0.0327055	-0.156307	0.245921	-0.211458	0.191184	-0.107084	-0.0781231	0.183986	0.108195	0.257111	0.109919	0.0121916	-0.149935	0.223657	0.0287818	0.0720381	0.00088421	-0.00141105	-0.0651158
GSM437220	A	-0.17677	0.189817	0.2709	0.20371	0.190715	0.269143	0.405931	0.275589	0.0522615	0.198884	-0.255869	0.247255	-0.102391	0.207372	0.00791316	-0.100089	0.253556	0.0831902	0.281941	0.186911	0.0640219	-0.235908	0.233212	0.112872	0.0666021	0.0639716	-0.0439141	-0.00553742
GSM437221	C	-0.207677	0.129502	0.192659	0.191764	0.201584	0.351416	0.355732	0.256083	0.0651249	0.0332781	-0.149673	0.234685	-0.235612	0.22171	-0.0975737	-0.0850883	0.170327	0.109646	0.300743	0.178435	0.0112992	-0.217482	0.287715	0.0957235	0.0428165	-0.00898173	-0.0150055	-0.0832309
GSM437222	B	-0.247561	0.0830701	0.161377	0.202972	0.254122	0.292402	0.470319	0.322025	0.101868	0.167498	-0.208533	0.31845	-0.153372	0.234558	0.103902	-0.0377617	0.297695	0.0792519	0.259979	0.268384	0.0993617	-0.303065	0.280703	0.188986	0.168841	0.100024	-0.0334093	-0.0690179
GSM437223	B	-0.167229	0.231446	0.151157	0.236349	0.200896	0.295419	0.478883	0.321467	0.110664	0.185032	-0.157176	0.31702	-0.114905	0.244267	0.0884289	0.102078	0.321251	0.0899908	0.271306	0.250012	0.125302	-0.29259	0.276324	0.207881	0.127838	0.113443	-0.0347313	0.0610506
GSM437224	D	-0.215837	0.142926	0.120455	0.21087	0.192539	0.280236	0.415797	0.220511	0.0672094	0.0616938	-0.165861	0.231233	-0.136287	0.242192	-0.120981	-0.0830377	0.101358	0.059326	0.266822	0.209967	0.0783183	-0.216948	0.282719	0.0819548	0.0860742	0.0132065	-0.0583129	0.0275406
GSM437225	D	-0.13357	0.28433	0.328943	0.251033	0.208814	0.295132	0.426103	0.291586	0.0559425	0.209257	-0.220684	0.347651	-0.0706834	0.219468	0.0436958	-0.0243787	0.360253	0.139201	0.228034	0.193695	0.108732	-0.327453	0.268548	0.213969	0.146954	0.0644571	-0.0386018	0.0411312
GSM437226	B	0.32819	0.228085	0.381742	0.273423	0.223404	0.297538	0.518234	0.318736	0.138339	0.302921	0.0480628	0.293487	0.323757	0.244075	0.0752026	0.0481006	0.527693	0.118792	0.317193	0.282578	0.149801	-0.324865	0.358361	0.384671	0.241812	0.181878	-0.100584	-0.00175882
GSM437227	C	-0.227158	0.0500101	0.133358	0.245293	0.241388	0.32665	0.463647	0.303459	0.0554777	0.065843	-0.27264	0.279651	-0.24634	0.199697	-0.039863	-0.0998036	0.235671	0.06289	0.320605	0.167216	0.0768664	-0.264864	0.225597	0.102923	0.106142	0.0303331	-0.0589605	-0.144054
GSM437228	A	-0.364855	-0.00931924	0.106304	0.149434	0.243565	0.279607	0.373829	0.210764	0.0670042	-0.00663928	-0.22272	0.265166	-0.276344	0.215191	-0.117838	-0.175049	0.0685174	0.110207	0.301505	0.11991	-0.0013749	-0.298359	0.278186	0.0262605	0.0519889	-0.0166934	-0.0626062	-0.0839443
GSM437229	D	-0.14754	0.209766	0.270281	0.265811	0.206778	0.355801	0.423157	0.27683	0.0653861	0.0976339	-0.153424	0.299053	-0.146445	0.203329	-0.00570634	-0.0371818	0.344462	0.11029	0.273214	0.182625	0.122343	-0.0602956	0.276216	0.137675	0.108257	0.0534339	-0.0483087	-0.0441764
GSM437230	A	-0.183066	-0.0163525	0.0858666	0.105249	0.211517	0.317583	0.356287	0.138651	0.0209319	-0.0524983	-0.240735	0.210109	-0.303854	0.137507	-0.212103	-0.192231	-0.0540533	0.145385	0.237734	0.0715357	0.00548179	-0.250315	0.284966	-0.180269	0.0325967	-0.0535475	-0.0433048	-0.126327
GSM437231	C	-0.280934	0.126546	0.100777	0.14424	0.231737	0.295205	0.402829	0.229969	0.0579946	0.0512296	-0.198464	0.232375	-0.302554	0.174365	-0.152942	-0.110961	0.0882208	0.0846114	0.233025	0.191314	0.0614257	-0.236039	0.256608	-0.0771648	0.0287024	-0.00570417	0.00185108	-0.0372594
GSM437232	A	-0.210031	-0.0122185	0.117977	0.166806	0.250517	0.331032	0.344661	0.220868	0.0541341	0.0702748	-0.193343	0.189225	-0.266802	0.1988	-0.0870054	-0.161048	0.0882074	0.00760311	0.254509	0.161715	0.0248455	-0.288391	0.24611	-0.0829983	0.00333772	-0.0167267	0.0105798	-0.110966
GSM437233	C	-0.181247	0.0371377	0.127426	0.163279	0.217986	0.258054	0.398772	0.232748	0.0669407	0.0382582	-0.161863	0.236943	-0.242727	0.224199	-0.128602	-0.101116	0.106237	0.0779928	0.24965	0.16498	0.0218603	-0.288073	0.237798	-0.0119798	0.0350979	-0.0301165	-0.0388679	-0.0731372
GSM437234	B	-0.313761	0.111838	0.137385	0.231706	0.222299	0.293595	0.456257	0.286994	0.0832969	0.0838662	-0.203484	0.291288	-0.17063	0.261285	-0.0242652	-0.0448038	0.257876	0.120566	0.270103	0.216932	0.090637	-0.32161	0.278461	0.192596	0.120748	0.0507737	-0.0122817	-0.017086
GSM437235	B	-0.238749	0.158678	0.134169	0.214916	0.203564	0.337661	0.459512	0.278112	0.0812891	0.0648291	-0.0906663	0.263999	-0.230154	0.229241	-0.0799836	-0.00562166	0.159718	0.0504174	0.26122	0.191426	0.0843474	-0.341552	0.305388	0.0991611	0.0676452	0.0231776	-0.0253128	-0.0140705
GSM437236	A	-0.284017	0.10971	0.123856	0.1656	0.184386	0.314785	0.363726	0.193953	0.0541647	-0.0510095	-0.26747	0.177109	-0.265539	0.172819	-0.17523	-0.122973	0.0220964	0.0683593	0.221841	0.100542	0.0303208	-0.332876	0.222749	-0.0357647	0.0550827	-0.0327772	-0.0724348	-0.00664487
GSM437237	C	-0.211194	0.123796	0.128904	0.124204	0.20987	0.253417	0.349057	0.218335	0.0580358	-0.0385388	-0.177019	0.228085	-0.244184	0.156844	-0.186921	-0.111308	0.0673053	0.0723883	0.25112	0.155032	0.00225073	-0.27349	0.202417	-0.0605313	-0.00212397	-0.0321891	-0.0279353	-0.0580958
GSM437238	A	-0.231322	0.0765309	0.140357	0.157653	0.214909	0.274737	0.385443	0.234462	0.0410617	0.0664707	-0.268877	0.249802	-0.256569	0.18858	-0.14388	-0.171087	0.128277	0.149827	0.251644	0.194066	0.0258612	-0.310726	0.250181	-0.0320949	0.0200114	-0.0248935	-0.0436365	-0.0207664
GSM437239	B	-0.364286	0.0913239	0.0622024	0.197656	0.194197	0.311312	0.444514	0.251657	0.0776773	-0.0622998	-0.147526	0.291721	-0.208253	0.196631	-0.170737	-0.00341589	0.158508	0.0513995	0.251919	0.189212	0.0904126	-0.19935	0.302447	0.0414029	0.041565	0.0484947	-0.0636534	-0.0796424
GSM437240	A	-0.143577	0.100506	0.103624	0.159916	0.201965	0.262753	0.347918	0.190813	0.0615804	-0.000697092	-0.215764	0.236705	-0.266049	0.180491	-0.152916	-0.124735	0.033883	0.113434	0.230554	0.129441	0.00183691	-0.309385	0.292564	-0.0647923	0.00918035	-0.0477123	-0.0467793	-0.0836584
GSM437241	C	-0.227844	0.0519257	0.109241	0.162114	0.184838	0.294714	0.35365	0.181061	0.0792444	-0.003154	-0.260212	0.222791	-0.310231	0.162355	-0.159138	-0.174916	0.0460032	0.0451608	0.245276	0.192659	0.0455588	-0.325435	0.26865	-0.102913	0.0503461	-0.0133949	-0.0218181	-0.0681713
GSM437242	C	-0.391121	0.101777	0.0701057	0.136494	0.194156	0.314561	0.403434	0.198863	0.0449991	-0.0546809	-0.156265	0.223341	-0.319311	0.228734	-0.123902	-0.0758793	0.101525	0.0428621	0.225623	0.139355	0.0148829	-0.351685	0.231195	-0.0329541	-0.0386266	-0.0183123	-0.0456707	-0.00775847
GSM437243	C	-0.281533	0.0829869	0.0474301	0.192183	0.20315	0.289752	0.399006	0.279161	0.0844079	0.0513853	-0.297309	0.29047	-0.23694	0.234695	-0.0725215	-0.141814	0.150945	0.117333	0.280879	0.197584	0.0621642	-0.344329	0.259095	0.0958375	0.0893347	0.0316249	-0.0349116	-0.0879951
GSM437244	C	-0.366188	0.0373344	0.0831671	0.115221	0.183292	0.283674	0.381155	0.182025	0.0533195	-0.0615399	-0.246887	0.216148	-0.25808	0.176648	-0.194327	-0.148901	-0.00610962	0.0676148	0.250914	0.167835	0.0102342	-0.315614	0.248028	-0.0374789	-0.005965	-0.0382023	-0.0397827	-0.0894587
GSM437245	C	-0.217197	0.0876695	0.109024	0.178762	0.180716	0.304252	0.424438	0.231748	0.0464487	0.0334711	-0.227507	0.272982	-0.177435	0.211742	-0.083843	-0.0736899	0.169421	0.0663463	0.258651	0.196566	0.0653354	-0.2638	0.236362	0.0887805	0.0285984	0.00255664	-0.000448329	-0.0980863
GSM437246	A	-0.182414	0.0935994	0.161462	0.141627	0.200085	0.298326	0.35383	0.200433	0.0602073	0.00803747	-0.229039	0.182089	-0.276324	0.11556	-0.147121	-0.185888	0.0593948	0.0733252	0.246755	0.129924	-0.00821132	-0.37983	0.195932	-0.0725657	0.0148092	-0.00880039	-0.0140118	-0.0865295
GSM437247	C	-0.294432	0.0889146	0.083325	0.142441	0.225435	0.230361	0.380723	0.229207	0.037729	-0.0383938	-0.20889	0.255603	-0.253822	0.193068	-0.151178	-0.157609	0.0284895	0.0958766	0.225765	0.176449	0.0438863	-0.316024	0.240185	0.00259662	0.0458877	-0.0054761	-0.0660172	-0.0954725
GSM437248	A	-0.233649	0.140782	0.100112	0.107888	0.158966	0.28695	0.350366	0.219972	0.0778936	-0.0777117	-0.221558	0.211638	-0.223716	0.0842101	-0.219624	-0.11837	-0.0340696	0.0906898	0.278036	0.143974	-0.0174435	-0.254841	0.19919	-0.0998752	-0.0260752	-0.0320994	-0.027585	-0.036954
GSM437249	C	-0.169846	0.180511	0.151062	0.141102	0.19149	0.264669	0.361848	0.177226	0.0730588	-0.0272593	-0.25975	0.241075	-0.223209	0.210886	-0.163745	-0.0236126	0.0606214	0.0884463	0.230648	0.141329	0.0196048	-0.314588	0.255799	-0.0116598	-0.0025667	-0.00225713	-0.0551084	-0.0446734
GSM437250	B	-0.0960289	0.188195	0.225145	0.171985	0.234919	0.3613	0.480307	0.237951	0.130012	0.124042	-0.143055	0.186942	-0.205182	0.263204	-0.0557919	-0.00287092	0.22133	0.0348941	0.242306	0.222848	0.095524	-0.235085	0.330653	0.0605704	0.0623627	0.00397935	-0.0667677	0.0129375
GSM437251	C	-0.137637	-0.0260856	0.119615	0.180348	0.189594	0.302502	0.487943	0.227483	0.0834715	0.0936597	-0.195459	0.236763	-0.165249	0.219319	-0.0948855	-0.0962745	0.200391	0.0663021	0.27167	0.166918	0.0490964	-0.247386	0.308722	0.0842996	0.0989387	0.00245922	-0.0289044	-0.0726647
GSM437252	A	-0.0203304	0.0101479	0.203666	0.194102	0.198776	0.27569	0.372367	0.221699	0.0678538	0.141157	-0.135839	0.187461	-0.171427	0.133569	-0.1524	-0.15604	0.0823525	0.0829524	0.289608	0.151479	-0.0102437	-0.240152	0.266807	-0.0291543	0.0487194	0.0268081	0.0458153	-0.150776
GSM437253	D	-0.334579	0.048969	0.0433596	0.16745	0.179326	0.28475	0.388754	0.173797	0.0699656	-0.0619462	-0.200231	0.205687	-0.285463	0.167913	-0.174082	-0.167967	0.0267793	0.062248	0.260027	0.0623712	0.00230171	-0.237256	0.203969	-0.0821831	0.0311851	-0.0481534	-0.0194394	0.0070606
GSM437254	C	-0.0257916	0.229876	0.27843	0.18923	0.181609	0.299394	0.408789	0.25405	0.0768225	0.142007	-0.159208	0.30093	-0.0903445	0.2155	-0.0290161	-0.0292102	0.278847	0.0798859	0.398651	0.200409	0.0435053	-0.250843	0.298598	0.234065	0.121369	0.0340705	-0.10644	0.0642846
GSM437255	A	-0.0531109	0.0263589	0.211196	0.198853	0.185329	0.250441	0.389091	0.248754	0.00756577	0.0836844	-0.165675	0.218285	-0.157045	0.149716	-0.124242	-0.10708	0.210922	0.0345967	0.252755	0.150156	-0.0199625	-0.223472	0.259467	0.0394733	0.0276361	0.00701795	0.0640876	-0.0969266
GSM437256	A	-0.123226	0.182115	0.239863	0.222835	0.229957	0.266742	0.367912	0.242067	0.0926717	0.0989164	-0.212527	0.244758	-0.160213	0.2062	-0.0999853	-0.113677	0.197955	0.0407156	0.260866	0.12029	0.0383822	-0.31312	0.232505	0.043719	0.0501696	0.0263199	0.0741671	-0.051572
GSM437257	C	-0.183344	0.150439	0.0988753	0.244357	0.130145	0.352057	0.422784	0.265997	0.0865948	0.0847147	-0.148816	0.21226	-0.125481	0.208713	-0.0863934	-0.0745928	0.196188	0.123977	0.251225	0.14988	0.111093	-0.315365	0.29049	0.023321	0.110779	0.00370544	-0.147284	-0.00501362
GSM437258	C	-0.220149	0.111374	0.223092	0.24534	0.184064	0.321491	0.37165	0.229681	0.0508473	0.066364	-0.130826	0.223155	-0.198399	0.171441	-0.0911398	-0.136927	0.167863	0.0604007	0.249689	0.180517	0.0271368	-0.28353	0.232026	-0.0281742	0.0651813	0.0291597	-0.0359413	-0.0300377
GSM437259	A	-0.1976	0.0108993	0.13111	0.16248	0.180112	0.275312	0.3696	0.222484	0.0487848	0.0609026	-0.290864	0.259809	-0.211056	0.181539	-0.0870898	-0.106528	0.109845	0.10374	0.279314	0.190457	0.00592004	-0.251882	0.234019	0.0708605	0.0172099	0.00520737	0.0767599	-0.11131
GSM437260	C	-0.0809094	0.18548	0.225171	0.182446	0.174748	0.288815	0.397261	0.235291	0.0887846	0.111891	-0.109847	0.267791	-0.120121	0.171659	-0.104661	-0.0964696	0.246189	0.0645756	0.264291	0.192512	0.0467649	-0.255449	0.299289	0.12389	0.054656	0.0315302	0.0121176	0.00996912
GSM437261	A	-0.188294	0.101889	0.184232	0.191882	0.210913	0.291937	0.36815	0.237819	0.0166686	0.0696719	-0.186305	0.237691	-0.209726	0.129315	-0.11233	-0.150352	0.138059	0.0862515	0.249004	0.150326	0.0578702	-0.259887	0.224688	-0.0178908	0.0378753	0.00719612	0.0384037	-0.116703
GSM437262	C	-0.258031	0.0421118	0.114405	0.146082	0.245591	0.38949	0.382012	0.251415	0.0693475	-0.00556499	-0.183374	0.27096	-0.276924	0.190825	-0.124458	-0.028272	0.134431	0.124736	0.245023	0.164049	0.0507645	-0.26208	0.268744	0.00179137	0.0358266	-0.00986341	-0.0632862	-0.154818
GSM437263	B	-0.233175	0.121732	0.105293	0.223284	0.214479	0.289058	0.41847	0.291561	0.0677185	0.0761076	-0.212992	0.324886	-0.179153	0.221105	-0.0314583	-0.0797072	0.223167	0.084193	0.238305	0.196863	0.0771364	-0.244939	0.290972	0.167524	0.0561277	0.0516474	-0.0556972	-0.0587957
GSM437264	C	-0.216111	0.100203	0.139529	0.133016	0.193433	0.236624	0.333493	0.226637	0.069549	-0.0752295	-0.243551	0.185457	-0.265107	0.167297	-0.168185	-0.224844	0.0687302	0.104078	0.253963	0.103762	-0.025045	-0.246916	0.199451	-0.0426788	-0.0183833	-0.0157467	-0.078614	-0.143734
GSM437265	C	-0.215354	0.154341	0.168188	0.180276	0.195195	0.289647	0.408827	0.280694	0.0809378	0.0935647	-0.157514	0.290341	-0.18655	0.159855	-0.0487973	-0.0567005	0.216622	0.11294	0.248854	0.216343	0.0959195	-0.34364	0.276002	0.174259	0.0748194	0.0524555	0.00685816	-0.025824
GSM437266	A	0.0265846	0.197782	0.349702	0.229018	0.212275	0.336887	0.436172	0.241112	0.0531958	0.168893	-0.13618	0.298306	-0.132381	0.165048	-0.0625038	-0.0627307	0.27446	0.0647387	0.243334	0.189451	0.0705261	-0.275739	0.292471	0.0542252	0.0961147	0.0364763	0.00890356	-0.0420051
GSM437267	D	-0.239255	0.131815	0.234148	0.165184	0.196646	0.332445	0.436716	0.197744	0.125591	0.067648	-0.204805	0.175583	-0.227865	0.15651	-0.117707	-0.202212	0.184956	0.0284023	0.255348	0.200453	0.0446839	-0.352763	0.201983	-0.0118907	0.0289219	-0.0217018	-0.0583276	-0.0245261
GSM437268	A	-0.323009	0.127209	0.102635	0.155238	0.242519	0.314155	0.334189	0.167402	0.0351998	-0.0875577	-0.160853	0.220969	-0.323775	0.155198	-0.196189	-0.079263	0.0125059	0.0602296	0.263808	0.10132	-0.000305033	-0.208325	0.213288	-0.0952636	0.00181197	-0.0346896	-0.0445664	-0.0786332
GSM437269	A	-0.291812	0.0231342	0.081618	0.108511	0.172354	0.243623	0.327591	0.139857	0.0476871	-0.170958	-0.181616	0.164575	-0.311052	0.169802	-0.227899	-0.171707	-0.118622	0.0716591	0.238894	0.0885584	-0.0136178	-0.35063	0.264306	-0.134004	0.0144832	-0.068806	-0.0716536	-0.105663
GSM437270	B	-0.251231	0.1962	0.161552	0.304084	0.17686	0.348239	0.49035	0.345702	0.0454983	0.201056	-0.0378525	0.304923	-0.0763433	0.263499	0.0834899	0.152947	0.389241	0.0993663	0.283342	0.251997	0.142058	0.0285613	0.329177	0.317966	0.147568	0.0963129	-0.0298036	-0.00622406
GSM437271	D	-0.181934	0.222194	0.21425	0.212	0.208919	0.260664	0.391804	0.239611	0.0550388	0.140497	-0.219356	0.240946	-0.144782	0.204299	-0.125366	-0.0497748	0.161454	0.0505911	0.280827	0.176492	0.0546335	-0.262785	0.227237	0.0295067	0.0504987	0.044801	0.0420936	-0.00347582
GSM437272	B	-0.136318	0.115907	0.227394	0.326648	0.214765	0.327266	0.475166	0.311622	0.0711281	0.256653	-0.142332	0.299731	-0.0856008	0.35872	0.0269722	0.0129737	0.356225	0.0718155	0.257278	0.23547	0.10966	-0.0464338	0.366063	0.133008	0.154397	0.0737072	-0.0301834	0.0108142
GSM437273	A	-0.339311	0.103501	0.182957	0.187827	0.20137	0.331645	0.386543	0.22597	0.0422886	0.0522178	-0.261282	0.199979	-0.278985	0.189341	-0.128622	-0.164136	0.0855893	0.0456474	0.268864	0.125213	0.0244141	-0.321813	0.240224	-0.0704336	0.00993752	-0.025471	-0.0306383	0.0126236
GSM437274	D	-0.220291	0.0588725	0.0858677	0.182524	0.161724	0.299438	0.402041	0.221591	0.0512777	0.0206445	-0.244346	0.215549	-0.218011	0.186809	-0.157788	-0.0669426	0.0733113	0.0525339	0.261116	0.177558	-0.0273244	-0.247889	0.260198	-0.0348232	0.0365285	-0.039403	-0.0318526	-0.0166831
GSM437275	A	-0.234627	0.0545644	0.111294	0.191536	0.19921	0.236682	0.356596	0.216907	0.061113	-0.00755764	-0.225445	0.201532	-0.258525	0.175088	-0.163736	-0.164849	0.0776934	0.0902057	0.30347	0.109431	-0.0378549	-0.319364	0.202457	-0.040452	-0.00493524	-0.0297219	0.00374286	-0.0808759
GSM437276	C	-0.263481	0.0222199	0.0910198	0.222798	0.199177	0.323869	0.41064	0.248641	0.0647229	0.0594173	-0.214883	0.216933	-0.201225	0.198407	-0.0845804	-0.0853244	0.179616	0.0928599	0.28082	0.224521	0.0673346	-0.262699	0.302501	0.120172	0.0509179	-0.00668792	-0.0355551	-0.15225
GSM437277	A	-0.258193	0.0989445	0.090864	0.201952	0.157536	0.250089	0.364308	0.192329	0.0608464	-0.0584758	-0.198753	0.194975	-0.24936	0.194142	-0.15073	-0.118907	0.0547004	0.106057	0.249515	0.140607	0.00741944	-0.284224	0.28176	-0.0349418	-0.0059723	-0.0345357	-0.0146901	-0.109256
GSM437278	B	-0.201086	0.159369	0.158861	0.220098	0.168957	0.327039	0.422409	0.242069	0.068072	0.140212	-0.101836	0.265043	-0.183056	0.147811	-0.0810318	-0.00900196	0.213819	0.129657	0.262815	0.229808	0.0854838	-0.244739	0.289754	0.137699	0.0836994	0.0308587	-0.0211925	-0.129962
GSM437279	C	-0.238824	0.0905528	0.142667	0.167073	0.208814	0.290571	0.423846	0.238003	0.0436893	0.026309	-0.23243	0.253857	-0.229669	0.160411	-0.142834	-0.0808802	0.114204	0.101828	0.237473	0.203383	0.0576909	-0.2967	0.27972	0.00682746	0.0310912	-0.0138331	0.0320758	-0.102473
GSM437280	C	-0.340573	0.10598	0.108145	0.241149	0.207505	0.266253	0.410766	0.277605	0.0424636	0.0486777	-0.242528	0.241996	-0.244044	0.215272	-0.0608876	-0.0152222	0.232572	0.110398	0.266003	0.205827	0.105822	-0.202125	0.313935	0.12022	0.0848727	-0.000979881	-0.0913277	-0.119736
GSM437281	A	-0.235148	0.117415	0.0891842	0.211327	0.17525	0.291728	0.365815	0.23743	0.0527027	0.011817	-0.221169	0.22805	-0.239411	0.162351	-0.155392	-0.121951	0.0975279	0.0990656	0.248136	0.162465	0.0296516	-0.208963	0.299075	-0.0169777	0.0250849	-0.0195641	-0.04149	-0.136603
GSM437282	C	-0.150661	0.123152	0.113263	0.211183	0.195291	0.265744	0.371428	0.201505	0.0722204	0.0552178	-0.222083	0.230543	-0.171944	0.169952	-0.12924	-0.065934	0.0942491	0.14819	0.226546	0.167407	0.0512384	-0.219201	0.283757	-0.00727934	0.0417118	-0.00269389	-0.0551871	-0.0417888
GSM437283	A	-0.0396953	-0.0971474	0.135547	0.174088	0.156109	0.274632	0.396663	0.242176	0.0315832	0.0966554	-0.246066	0.235663	-0.186378	0.177843	-0.0999882	-0.0888303	0.16849	0.0295676	0.299884	0.173351	0.00553734	-0.165663	0.290323	-0.0116062	0.0514982	0.00139208	0.0120559	-0.095931
GSM437284	C	-0.222562	0.169174	0.195147	0.233622	0.195667	0.277645	0.424998	0.256667	0.0678842	0.135346	-0.179777	0.264474	-0.169405	0.183248	-0.0470576	-0.0309731	0.23279	0.0875223	0.252378	0.218737	0.0635359	-0.358543	0.294756	0.10466	0.0890266	0.0241557	-0.0227388	0.0335944
GSM437285	A	-0.205673	0.00624011	0.149418	0.171166	0.218207	0.256125	0.349396	0.187661	0.0375739	0.130519	-0.13904	0.211756	-0.211979	0.144947	-0.152965	-0.197544	0.151585	0.0732572	0.242467	0.196827	0.0126312	-0.233128	0.241688	-0.0407411	0.017157	-0.0136454	-0.0444163	-0.204169
GSM437286	C	-0.389727	0.072859	0.0343527	0.13028	0.201305	0.312231	0.347446	0.152758	0.0668436	-0.158057	-0.241758	0.228858	-0.281002	0.31934	-0.191122	-0.197702	-0.0126872	0.0625591	0.35222	0.0984668	0.0271417	-0.360035	0.284273	-0.101046	0.00799842	-0.0631476	-0.152605	-0.0121531
GSM437287	A	-0.280548	0.134916	0.134939	0.103595	0.23608	0.227054	0.394196	0.188038	0.0475417	-0.0109928	-0.254202	0.206639	-0.258936	0.213387	-0.190902	-0.203077	0.0627067	0.0718423	0.256386	0.0926578	-0.00986524	-0.242283	0.186897	-0.0930851	0.00440033	-0.00302833	-0.0915233	-0.0101071
GSM437288	D	-0.177236	0.105426	0.149065	0.162132	0.190235	0.299821	0.392546	0.204466	0.0822745	-0.00498613	-0.2359	0.205261	-0.25464	0.15834	-0.156378	-0.180146	0.12304	-0.000104379	0.283507	0.106801	-0.00150895	-0.295556	0.230638	-0.081424	-0.019871	-0.0230303	-0.0281445	0.0493405
GSM437289	A	-0.312267	0.0847185	0.135151	0.12355	0.222274	0.251529	0.34245	0.195918	0.050505	-0.0456811	-0.23975	0.239366	-0.227513	0.196694	-0.193243	-0.179876	-0.00013582	0.124502	0.254356	0.124251	-0.00626266	-0.365347	0.224233	-0.00773017	0.00199851	-0.0164917	-0.0262786	-0.0929394
GSM437290	A	-0.374249	0.135148	0.09733	0.100016	0.211436	0.247369	0.334538	0.160028	0.0910374	-0.1386	-0.201515	0.200321	-0.308059	0.195427	-0.176807	-0.159326	-0.0391193	0.0663152	0.234473	0.122071	-0.0388171	-0.317804	0.163992	-0.0708967	-0.0408441	-0.0469672	-0.0531643	-0.0534277
GSM437291	A	-0.153954	0.123599	0.245847	0.191532	0.202691	0.335452	0.385379	0.207479	0.0792361	0.0840932	-0.210418	0.211473	-0.183977	0.164776	-0.168727	-0.20792	0.146325	0.123633	0.245548	0.197693	0.031616	-0.280666	0.224176	-0.0436382	0.0275459	0.00370254	0.0172857	-0.136693
GSM437292	A	-0.305531	0.116179	0.126847	0.117247	0.221277	0.322535	0.352772	0.178451	0.0812597	-0.102424	-0.151388	0.202051	-0.276486	0.169649	-0.192051	-0.147294	0.0175957	0.0652716	0.221705	0.110072	0.00129757	-0.377144	0.210706	-0.0879229	-0.0272951	-0.0511778	-0.136193	-0.0884124
GSM437293	B	-0.259184	0.0712109	0.111334	0.172276	0.193488	0.344777	0.447316	0.248106	0.0687329	0.0383734	-0.184832	0.256727	-0.229263	0.202064	-0.12995	-0.164326	0.101358	0.0828387	0.260057	0.197369	0.076457	-0.248299	0.277221	-0.025023	0.0521963	0.0331161	-0.0585406	-0.0282117
GSM437294	D	-0.23011	0.2779	0.308463	0.225243	0.229702	0.335209	0.416716	0.269303	0.0822579	0.171381	-0.253469	0.25332	-0.0875481	0.187743	-0.0814502	-0.115367	0.229575	0.0982561	0.263789	0.189208	0.105379	-0.293825	0.234888	0.0334778	0.049732	0.0571205	0.0151282	0.0943454
GSM437295	C	-0.077881	0.157761	0.159009	0.156586	0.215606	0.242081	0.373359	0.201548	0.0598936	0.00542555	-0.19883	0.23826	-0.176015	0.185585	-0.155562	-0.215524	0.105529	0.0608771	0.243593	0.156393	0.0460234	-0.348652	0.213572	-0.072405	0.0292501	0.0102734	-0.0619142	-0.0466621
GSM437296	A	-0.167872	0.0670133	0.156701	0.167374	0.188579	0.304635	0.362319	0.202241	0.0314354	-0.0207951	-0.257539	0.194737	-0.250356	0.165798	-0.138958	-0.183959	0.117193	0.0513143	0.267259	0.121906	0.0283334	-0.356153	0.233288	-0.0720853	0.0260278	-0.008146	-0.0405804	-0.0920917
GSM437297	D	-0.121975	0.308218	0.478561	0.28053	0.189689	0.296333	0.44996	0.2513	0.14721	0.256169	-0.197727	0.313946	-0.0731697	0.189314	-0.0299656	-0.0773243	0.343618	0.10252	0.295795	0.243285	0.099379	-0.228146	0.273459	0.158665	0.0957386	0.0849953	-0.0457349	0.0281832
GSM437298	A	-0.27152	0.0639567	0.0858688	0.124035	0.218615	0.301451	0.328965	0.171556	0.0440941	-0.0990268	-0.184021	0.219994	-0.259456	0.139275	-0.218747	-0.194241	-0.040212	0.138396	0.24693	0.0991042	0.00395058	-0.308966	0.221286	-0.087782	0.00136375	-0.0326984	-0.0631375	-0.129875
GSM437299	C	-0.09529	0.236523	0.238752	0.21458	0.235287	0.282883	0.427378	0.277301	0.06491	0.116968	-0.120745	0.256529	-0.171554	0.198526	-0.0655372	-0.051022	0.233013	0.080995	0.258024	0.172909	0.0428843	-0.255877	0.266727	0.0898721	0.0414581	0.0242716	0.0161843	0.035893
GSM437300	A	-0.204043	0.103414	0.144138	0.150092	0.20008	0.297333	0.40658	0.238388	0.073714	0.00177263	-0.199415	0.197257	-0.259442	0.190482	-0.118428	-0.153691	0.121222	0.0782996	0.287471	0.161236	0.0305143	-0.313335	0.237764	0.00669818	0.0432519	-0.00112563	-0.0358263	-0.0828035
GSM437301	B	-0.161787	0.116394	0.148283	0.231411	0.19301	0.316795	0.432448	0.31873	0.121893	0.113661	-0.146671	0.234172	-0.145816	0.218637	-0.0158391	-0.0833638	0.247636	0.090841	0.276498	0.187131	0.102506	-0.275088	0.297604	0.14686	0.122694	0.0671816	-0.146895	-0.0287819
GSM437302	A	-0.264411	0.144394	0.154188	0.163141	0.215002	0.262715	0.363733	0.233279	0.0639962	-0.00771628	-0.176856	0.231815	-0.231686	0.165953	-0.146896	-0.109479	0.119172	0.135793	0.242466	0.146683	0.0248584	-0.293643	0.249733	0.0119298	0.0110656	-0.0064525	-0.0298788	-0.108281
GSM437303	D	-0.171069	0.16162	0.154627	0.175224	0.197718	0.317054	0.393741	0.21802	0.0709919	0.0231899	-0.15321	0.214327	-0.251747	0.218262	-0.168899	-0.144699	0.0973317	0.0603659	0.267906	0.143944	0.0469043	-0.324379	0.23948	-0.0385716	-0.00153976	0.0130407	-0.034676	0.00361482
GSM437304	D	-0.080752	0.0195801	0.164306	0.180961	0.194696	0.293727	0.430403	0.305964	0.0744986	0.0958577	-0.0255492	0.255131	-0.133232	0.189157	-0.0423603	0.112908	0.278816	0.0468404	0.264847	0.22998	0.0536949	-0.191026	0.30824	0.102618	0.0648471	0.0362677	-0.0089996	-0.0361305
GSM437305	C	-0.220564	0.13276	0.134569	0.186733	0.203442	0.267531	0.424604	0.271248	0.0728176	0.049759	-0.10913	0.305939	-0.196281	0.150894	-0.0771572	0.0222387	0.159877	0.103506	0.229761	0.180537	0.0515077	-0.279105	0.294107	0.130135	0.0801488	-0.0029025	-0.0576422	-0.0622457
GSM437306	B	-0.00373761	0.193265	0.292391	0.297945	0.201557	0.271112	0.524292	0.410372	0.106852	0.240294	-0.0816495	0.351236	-0.0444433	0.268545	0.121476	0.0929823	0.43778	0.0253963	0.27882	0.245025	0.161328	-0.0347773	0.351477	0.273526	0.14551	0.12483	-0.020911	0.0327942
GSM437307	D	-0.0977652	0.289168	0.40651	0.265076	0.223358	0.275986	0.484853	0.332172	0.115162	0.318409	-0.230041	0.256659	-0.0470271	0.187717	0.0146753	-0.0581172	0.415823	0.0640878	0.295845	0.249687	0.129642	-0.333237	0.28264	0.24352	0.167699	0.122466	-0.0433346	0.128481
GSM437308	B	-0.355754	-0.00553207	0.101727	0.212925	0.189325	0.37893	0.455416	0.242737	0.0689388	0.03898	-0.224124	0.265663	-0.269133	0.197499	-0.0444032	-0.129726	0.195743	0.0432775	0.275193	0.198961	0.069146	-0.263008	0.291882	0.189992	0.0804291	-0.00117855	-0.00272213	-0.0311159
GSM437309	D	0.0122878	0.202808	0.317877	0.179083	0.186897	0.311692	0.411877	0.224074	0.0551971	0.166351	-0.173438	0.240244	-0.108768	0.164218	-0.1174	-0.145781	0.191445	0.0744144	0.265026	0.163071	0.0347363	-0.334047	0.242194	0.00675698	0.0316526	0.050747	-0.0319892	-0.0548414
GSM437310	A	-0.241612	0.0762533	0.0941785	0.0932502	0.18105	0.312701	0.343918	0.166629	0.0406737	-0.0804164	-0.175819	0.153611	-0.3094	0.128392	-0.204622	-0.0867768	-0.0259188	0.0702075	0.23282	0.120398	0.00123047	-0.304299	0.261695	-0.138791	-0.0196853	-0.0460915	-0.0488669	-0.0989214
GSM437311	A	-0.192239	0.0800931	0.102375	0.13898	0.169114	0.370441	0.374034	0.217721	0.0477519	0.100211	-0.25502	0.170057	-0.26497	0.187511	-0.112881	-0.217782	0.102571	0.101402	0.204712	0.177699	0.0546741	-0.279411	0.26393	-0.0810165	0.0542504	-0.0303796	-0.0257525	0.0271578
GSM437312	A	-0.264862	0.112436	0.105622	0.158854	0.184928	0.278496	0.330222	0.191832	0.0465277	-0.0672018	-0.115243	0.197887	-0.273645	0.183499	-0.181257	-0.123896	0.0851633	0.081005	0.276538	0.0705149	-0.024758	-0.332432	0.204435	-0.102547	-0.00858952	-0.0296326	-0.0296943	-0.00253162
GSM437313	A	-0.170205	0.266261	0.286629	0.192998	0.231433	0.252635	0.37262	0.258193	0.0598472	0.166418	-0.192555	0.247887	-0.178384	0.151977	-0.0888193	-0.114524	0.235585	0.0706032	0.272904	0.176304	0.0431093	-0.336835	0.20114	0.118755	0.075114	0.0435962	0.0328332	0.0583673
GSM437314	D	-0.14594	0.163207	0.274961	0.299636	0.216286	0.302138	0.405319	0.324098	0.0755443	0.230533	-0.273118	0.311376	-0.147987	0.221188	-0.0310667	-0.00271539	0.312984	0.0703432	0.272194	0.204323	0.0927297	-0.166962	0.294834	0.187366	0.123784	0.0765946	0.0547479	-0.0133416
GSM437315	B	-0.120148	0.183399	0.236283	0.328312	0.214126	0.267179	0.491903	0.403656	0.129559	0.248223	-0.0892235	0.35721	-0.0248797	0.326802	0.188841	0.220088	0.480411	0.0677236	0.272216	0.331987	0.184246	-0.0514482	0.386533	0.382465	0.237525	0.160515	-0.0746153	0.010905
GSM437316	C	-0.198835	0.233243	0.163929	0.0895851	0.277928	0.194301	0.402886	0.271211	0.172863	0.045105	-0.0396573	0.307244	-0.141436	0.251545	-0.0430793	0.00535494	0.103298	0.0840358	0.168067	0.146805	0.0517566	-0.311913	0.212919	0.126442	0.0168823	0.0358555	-0.000386765	0.0654058
GSM437317	D	-0.0566838	0.237429	0.198826	0.20979	0.184788	0.32631	0.465461	0.293273	0.0747168	0.11925	-0.179063	0.302385	-0.121378	0.23838	-0.0474288	-0.0445166	0.241484	0.043654	0.284822	0.205146	0.0556247	-0.274737	0.242413	0.101125	0.0832321	0.0570792	0.00251553	0.0563128
GSM437318	C	-0.221627	0.150933	0.145554	0.180343	0.2171	0.312048	0.426077	0.265479	0.0970341	0.0827851	-0.236941	0.305026	-0.201732	0.21561	-0.0299797	-0.127591	0.204208	0.0801487	0.249304	0.174386	0.0840827	-0.327056	0.24523	0.150693	0.0808121	0.0444062	-0.0641808	-0.0869634
GSM437319	B	-0.136354	0.183036	0.144119	0.205654	0.188449	0.31296	0.451359	0.314058	0.0766927	0.16382	-0.235003	0.293595	-0.171078	0.220301	-0.0362499	0.0228749	0.212891	0.0403043	0.25988	0.200882	0.062292	-0.26247	0.255422	0.126261	0.105806	0.0598292	-0.0462139	0.0160581
GSM437320	D	-0.138213	0.0710316	0.1587	0.206536	0.18107	0.352946	0.426682	0.235039	0.022632	0.051059	-0.148543	0.25085	-0.182231	0.176944	-0.0610461	0.0393348	0.156217	0.0398299	0.302352	0.18052	0.0102182	-0.0770922	0.263905	0.101069	0.10818	0.0435397	-0.0377964	-0.0718567
GSM437321	D	-0.0261474	0.230587	0.201884	0.211556	0.212869	0.322952	0.408515	0.231733	0.0431217	0.157139	-0.0680648	0.265102	-0.118229	0.21066	-0.0456918	-0.105267	0.220601	0.0673439	0.279468	0.130871	0.027711	-0.315153	0.256842	0.0535334	0.0381022	0.0395691	0.0914368	-0.0110234
GSM437322	C	-0.137145	0.131475	0.165008	0.207111	0.213079	0.294471	0.370485	0.227347	0.0457655	0.0884191	-0.111851	0.215983	-0.17201	0.136106	-0.073576	-0.0797064	0.174459	0.0638919	0.269245	0.18983	0.018177	-0.293523	0.226591	0.0433007	0.0313916	0.0289643	0.0528373	-0.0104227
GSM437323	C	-0.126937	0.056919	0.108464	0.140395	0.210576	0.293826	0.387419	0.223507	0.0450206	0.00254341	-0.23519	0.244867	-0.266513	0.172939	-0.148185	-0.0938236	0.0752239	0.0831973	0.260853	0.170763	0.00719462	-0.310504	0.255427	-0.0314877	0.000965085	-0.0190787	-0.0329809	-0.143827
GSM437324	A	-0.219172	0.0499413	0.160115	0.168086	0.217533	0.321126	0.372633	0.210907	0.0511532	0.00151531	-0.165749	0.215132	-0.260446	0.185461	-0.138585	-0.147786	0.131228	0.043821	0.265389	0.0973526	-0.0322337	-0.275985	0.234977	-0.0130335	0.019293	-0.0102066	0.0511879	-0.0722534

## Sheet: Table S6
Table S6. The genes on 17 modules by WGCNA analysis
Magenta	Black	Blue	Brown	Cyan	Greenyellow	Grey	Grey60	Lightgreen	Lightyellow	Midnightblue	Purple	Red	Royalblue	Salmon	Tan	Yellow
C11orf96	ACYP1	ALDH6A1	RHEBL1	ZNF274	CYP2S1	PAX8	C15orf48	TNFRSF10A	SP100	KRBOX4	LRRC73	TP53I13	PLCB1	CHCHD7	RASD2	TRIM54
LINC00957	ACAT2	FRYL	CLC	ZMAT1	DTNB	CRIP3	BTNL8	REEP4	DTX3L	PANK1	SLC44A5	RIPK4	TRMT6	NBN	ALDH1A1	AMT
HS3ST4	ABCG1	RBM27	IL10RA	CSAD	EEF1D	CALML3	HHLA2	DCTN6	IFIT5	TAF1	IRS2	ZNF219	MRPS26	NUBPL	MSMB	GPR153
NRM	BLM	ZNF680	IL7R	ADAT2	EXOSC4	APOA2	CEACAM7	CNOT7	DDX60L	TMSB4X	ZMYM5	XAB2	POLR3F	ESRP1	SMAD9	THNSL2
NRP2	HMGB3	BLOC1S2	ITGB2	LINC00685	VPS9D1-AS1	UTY	TUBAL3	NAT1	PARP14	TBC1D8B	DIS3	PAFAH1B3	DDRGK1	MRPL13	ERN2	SRPX2
PRICKLE1	LDHB	TMEM167A	PARP3	ECHDC2	THEM6	HIST1H2BL	OLFM4	INTS10	HLA-F	MOSPD1	SLC46A3	RHOT2	TMEM74B	FAM91A1	TPSG1	EPB41L1
PLOD1	RRM2	SKIL	SLC9A9	LENG8	MROH1	SERPINB3	CA2	MIS12	OAS3	PHKA2	DNAJC3	C4orf48	TASP1	TAF2	DNAJC12	TGFBI
CYP4F12	NCAPG	ATM	FAM71E1	LINC01089	SLC39A4	TP53	UGT2B17	R3HCC1	DDX60	USP27X	GTF3A	LRP3	ITPA	POLR2K	PCSK1	SYNE4
EGR2	ELOVL6	SGMS1	ITGB7	TTC14	GLI4	TXLNGY	ALPI	LONRF1	IFI6	ZXDB	MIPEP	APRT	KIF16B	UBXN2B	BRINP3	GSKIP
SERPINB2	CDKN3	NSRP1	CTSB	TBC1D5	CAD	UGT1A6	HMGN2P46	ERI1	RNF213	MORF4L2	NEBL	CLUH	ANKEF1	FAM49B	C11orf53	TMEM30B
CRYM	CENPU	FRK	LPXN	ZNF83	SLC22A31	KCNV1	SEMA6A	TMEM256	IFI27	KDM5C	LAMP1	WDR4	MCM8	FZD6	ANO7	PTP4A3
CDK5R2	PRPS1	MBOAT2	USH1C	TRIM52	TONSL	NEUROG3	UGT2B15	CYP2C18	PARP9	ATP6AP2	ATG9B	PLCB3	CSNK2A1	PTGES3L	CCDC60	LIME1
ZNF25	CDC20	TRUB1	LLGL1	CDK5RAP3	GSDMD	PTPRN2	CA12	GTF2E2	MX1	PHKA1	RAB3A	NDUFA3	FASTKD5	OTUD6B	RHBDL3	NAT8B
SIPA1	UHRF1	KBTBD8	RAB8B	RBM6	VGF	HOXC11	SLC4A4	AGPAT5	FBXO6	IZUMO2	DUOX1	UBE2S	KIZ	POLB	SSTR1	TUFT1
CRYAB	CENPF	THEM4	APOBEC3F	BCL9	SPSB2	ERVMER61-1	MALL	EXTL3	HERC6	ALDH1B1	CRYL1	MYBBP1A	XRN2	WDYHV1	ATP2A3	ONECUT3
TGFB2	CDCA5	SLC35F5	LINC00926	LINC01268	LRRC56	VWA5B2	PLEKHS1	CDCA2	HLA-A	RPL36A	TMC7	MPG	RBBP9	EYA1	QSOX1	CXXC4
EFEMP2	SPAG5	SNHG22	LINC00324	ATG16L2	MAN2C1	NKX6-3	LRRC66	ATP6V1B2	DDX58	TMEM192	MIPEPP3	GPX1	PCNA	FNTA	CLCA1	FAM83D
ZNF853	DCLRE1A	TMEM168	CD22	TMEM178A	SPPL2B	HOXB6	HSD3B2	VPS37A	IFIT3	NUP62CL	DCUN1D2	SFN	CRLS1	THAP1	HES2	DDC
TIMP3	CCNB2	PHPT1	PRKCB	RNPC3	ATAD3C	POU6F2	NAAA	GSR	XAF1	RNF113A	MTIF3	GUK1	MAVS	NIPAL2	CREB3L1	MMP24
LGI2	POLE3	GOLGA5	KLHDC7B	FAM118A	PHLDB3	TMSB4Y	TM4SF20	PPP2CB	DHX58	GNL3L	BLVRB	RIN1	PTPRA	CPNE3	GNE	FOXQ1
KLHL13	HMGN2	MPP7	CNDP2	RUSC1-AS1	GPAA1	KRT5	NR1H4	KCTD9	HRASLS2	ARSD	EDN2	TK1	IDH3B	SLC19A2	GMDS	ENDOD1
CFL2	STIL	HSPE1	SFMBT2	NAPB	PCSK1N	MT4	PYY	PTK2B	IRF7	RNF128	COG3	JOSD2	DSTN	RMDN1	SCNN1A	CHN2
FKBP14	BUB1	PSENEN	CTSC	TAF1C	HS6ST1	BARX1	CDHR5	COPS3	SP140L	GPC4	BRCA2	SLC25A39	SMOX	RNF139	INSL4	EPDR1
PPP2R3A	KIF11	VEGFA	DBH	LINC00342	CYHR1	SOX2	ADTRP	FDFT1	APOL6	XIAP	ATP11A	CDC42EP1	CDC25B	UCA1	ZBTB7C	SERPINB5
NPR3	PDIA3	TMEM87B	C1orf162	PAN2	FOXH1	TCP11	SLC26A3	NUDT18	HCP5	RPGR	SDHA	SIGMAR1	BTBD3	OXR1	MRAP2	MBOAT1
HEYL	FAM81A	HSPD1	TNFAIP3	MIR17HG	NOL3	LTK	CHAD	ZNF232	LGALS9	VAMP7	ZNF681	SPNS2	RRBP1	TPD52	TOX	LEFTY1
PER3	PNP	DLG1	GPC3	TTLL3	TSNARE1	TMPRSS5	LGALS2	FAM160B2	RSAD2	EIF1AX	TFDP1	SLC25A10	PCED1A	NUDCD1	MTNR1A	PIWIL2
NLGN2	CCNF	DLL3	CD5	JPX	CPSF1	USP9Y	GDPD3	KBTBD11	OASL	ZDHHC9	FBXL3	ZNF593	FAM110A	UBE2V2	DMBT1	SLC5A9
JUNB	SLC35F2	PF4	ZNF503-AS1	AGAP6	PCBP4	HIST1H4L	MUC13	SLC39A14	PSME1	MID1	DIAPH3	TMEM191A	BFSP1	PDP1	GSTA1	VAPB
TRPS1	FAM111B	SRBD1	DOCK2	ZDHHC23	B4GALNT4	HAVCR1	CHGA	RPL22L1	IFIH1	TIMM8A	TUBGCP3	BSG	C20orf27	EIF3E	VSIG1	S100A14
MAGEH1	COA6	ENC1	FAM189A1	SORL1	LRRC14	PRAME	TMEM253	ENTPD4	SLC9A1	ZNF280C	ZNF530	SLC1A5	DTD1	GGH	GIF	PHYHIPL
CXCL2	PRDX3	ELMOD2	ACRBP	FAM193B	RHPN1	TBX20	PADI2	FHL2	OAS2	DYNLT3	KBTBD7	SYNGR2	SLX4IP	COX6C	VSIG2	ALDH4A1
ZNF71	RNF39	ARL13B	LRP10	ADCY10P1	RPL8	PADI1	GPR15	PCM1	IFIT2	SCML2	RNASEH2B	EMC6	SNRPB2	YTHDF3	LINC00261	GSS
PCP4	TRIP13	CNTN3	CPNE5	ABCC5	SLC3A2	C17orf78	NR3C2	PSD3	IFI35	MED14	PFKP	FKBP2	SRXN1	ACADVL	KLK3	ZSWIM5
ISM1	TM7SF3	FSD1L	CXCR1	SHANK2	ACTL10	DDX43	GUCA2B	CCDC25	CMPK2	FAM199X	SUGT1P3	PRDX2	FERMT1	STK3	IGFBP2	GLOD5
ZCCHC24	RRM1	KIAA1671	ITGAL	LINC01355	TSTA3	NKX2-1	APOBEC1	UBXN8	EPSTI1	CETN2	MIR210HG	EPS8L2	MKKS	C3orf67	B4GALNT2	RNF182
SLC20A1	GPHN	PNPLA8	PRKCQ	ZNF337	TNRC18	HOXB7	AKR1B10	RPL23AP53	SAMD9L	PLAC1	MEST	EPHB4	C20orf96	HNF4G	PTGDR2	RAB40B
CAPN2	SAP30	RIOK2	SLC15A3	NEDD4	ZDHHC8	MAGEA11	NR5A2	PINX1	IRF9	AMOT	CENPJ	MRPS2	GPCPD1	LRRCC1	COLCA2	LZTS3
IL11	NASP	RND3	LRRC36	LUC7L3	VWA5A	DDX3Y	ARL14	DOCK5	TMPRSS3	AMER1	ZNF439	ZDHHC12	STK35	TERF1	SDK2	SPRR1B
PPIC	APOBEC3B	WDR44	CMKLR1	N4BP2L2-IT2	PUF60	PLCH2	MS4A12	HSPA4L	IFI44	MED12	CLYBL	PHLDA2	PET117	ARMC1	DLL1	TG
PLN	CDC7	MIA3	LILRB4	ZNF266	MYH14	AK1	ZG16	PBK	RTP4	ZNF182	UCHL3	RANGAP1	CENPB	IFT46	RIMS3	FAM84A
DIRAS3	KIF15	ANKMY2	CLCA2	CLK1	ADRA2C	SULT1E1	CYP3A5	ELP3	PARP12	ZNF75D	ZFAS1	TSPO	SEC23B	PLBD1	CPS1	FARP1
B3GALNT1	ENOSF1	GNL3	RASSF2	AVIL	HNF1A	GPR83	AHCYL2	SPATA18	HLA-E	CHM	TMEM117	PSMB3	TMEM230	OTUD6B-AS1	NHSL1	CHST4
KLF13	FUT4	COPS2	CD7	MYLIP	ARVCF	LCN15	SYTL5	CHMP7	IFI44L	APOOL	ZNF141	HSPBP1	MGME1	MPP6	TNFRSF11B	CDH1
KCNJ8	NDC80	SNRNP48	XCL1	ZNF608	YTHDF3-AS1	AKR1C4	CLDN8	TTC19	BST2	ZXDA	PMS2P5	BTBD2	GZF1	RRM2B	FZD9	SRD5A3
HIVEP2	ZNF121	ROCK1	SCIMP	GABBR1	VWCE	VGLL1	CA4	FZD3	DPP4	LAMP2	MRPS31	RAVER1	SOX12	PRDM13	C1orf226	AGT
MARCO	ORC1	PHACTR2	MT1H	JARID2	TMEM198	PLA2G2F	APOBR	LEPROTL1	HLA-C	GLA	RNF219	STEAP3	TRIB3	MLF1	WFDC2	EFNA4
NRP1	CENPE	PCGF5	FGD2	LSMEM1	CD151	SOX1	CLCA4	C1QBP	USP18	RP2	PERP	EPN1	CRNKL1	RPL30	HEPACAM2	MOCS3
NTN1	CSTF2	GRAMD4	CD3G	ANKRD10-IT1	SCAND1	KIAA0319	SLC26A2	CENPV	ACKR4	UPF3B	LY75	RNASEH2A	RBCK1	TRIB1	MUC2	HILPDA
ACE	DNA2	FAM76B	PLA2G2A	FNBP4	C8orf82	SLC14A1	GDPD2	C17orf97	HLA-G	IL2RG	XPO4	SREBF1	ESF1	SLC25A32	ITLN1	ZFP3
LOXL4	GINS2	ZNF57	CD163	ZNF701	ZNF316	FGG	B3GALT1	KIF13B	OAS1	PDK3	PARD6B	MVD	TMX4	VCPIP1	UGT2B4	MUC1
PHLDA1	LARS2	IPMK	PLEKHO1	SNORA71A	MAPK8IP3	DNAJB1	SEMA6D	ALDH3A2	MX2	ENOX2	KRT40	INTS1	SNRPB	MTDH	KIAA1324	ATP10B
HIC1	NCAPG2	RAB12	TNFAIP8L2	ZFC3H1	TH	ALDH3B2	B3GNT7	FAM169A	ASPHD2	OPHN1	NEK5	MFSD12	RALGAPA2	VILL	REG1A	MTTP
FGFR1	CTNNAL1	CHIC1	UNC13D	MALAT1	PRKAR1B	SPTBN5	CCRL2	MED31	HLA-B	BRCC3	ANKRD10	OXLD1	SLC52A3	KRT10	GRIP2	ACOT8
SLC16A7	KIF4A	LDLR	LHFPL2	MIRLET7D	PPP1R16A	TBX4	CNNM4	PPP2R2A	IFIT1	RPS6KA3	MBNL2	SLC25A1	SNX5	RAD21	SERPINA1	RAE1
EPYC	CCNE2	GADD45G	APOC1	WDR35	CDK10	NTS	CWH43	ESCO2	CASP1	NKRF	CDC42EP2	TTLL12	NAA20	TOR4A	CHST5	TNNC2
RPRM	GPRIN1	SKAP2	RAC2	CCDC146	SCARB1	OTUB2	LINC01133	FBXO16	RNF19B	TAB3	TMEM170B	MBD3		ATP6V1C1	FAM174B	CYB5R2
NAP1L3	FABP5	GOLPH3L	FCGR2B	AC024560.2	FAM83H	EMP2	SLC51A	SARAF	ISG15	CASK	SPATA13	KIAA1522		CSPP1	MUC4	PLA2G4A
GAL3ST4	NEK2	TOR1AIP1	SH2D2A	ZBTB38	EFNA2	SERPINA4	CDKN2B-AS1	ASAH1	TAPBP	CUL4B	CLN5	AURKAIP1		FIBCD1	TRPA1	SLC39A11
CLSTN3	CACYBP	LGR4	EVI2A	SLC7A6	SLC7A8	HIST1H2BE	CD177	TNFRSF10D	PSMB10	IGBP1	VANGL2	DVL1		C8orf59	PRSS2	NELFCD
PCDHB8	SNHG10	ZNF320	DOCK10	ZKSCAN1	EVPL	SERPINB4	TRIM40	YWHAE	MYEOV	SCML1	TRIM24	CDC42BPG		KLHDC7A	COLCA1	ST6GALNAC2
JAM3	PLD6	GOLGA4	SIGLEC1	ROCK2	ADM2	DCDC2	ITM2C	TNKS	HSD3B7	XK	KPNA3	WDR34		IMPA1	DRP2	ACE2
PELI3	PARPBP	STRN	BTN3A2	ABCC1	ARHGAP33	ADH4	DNASE1L3	RPS27L	PML	AMMECR1	IL17D	SNX8		STAU2	HSPA2	PLEKHG4
FABP3	BARD1	IFT74	CD74	DMTF1	PRSS22	ACTL8	GBA3	TNFRSF10B	TNFSF10	DIAPH2	DGKH	ATP6V0B		PHF20L1	ZG16B	CDH17
CALML4	E2F8	PLEKHA8P1	SERPINB7	OGT	TRPM2	PRKY	USP2	SLC25A37	CARD16	MBTPS2	ZNF43	LSM7		SQLE	KIF19	ISL1
LRRC4	CKS1B	SLCO5A1	FKBP11	TGOLN2	MAFK	MRPS21	MADCAM1	MAK16	CASP10	SPIN4	UNC5B-AS1	TM7SF2		PCMTD1	KLHL32	RELL2
C3	PRMT5	SH3KBP1	PTPN7	TARBP1	CCDC78	SYNPR	PLCE1	DMTN	HLA-J	APOO	SUGT1	SDC1		MRPL15	MUC5B	NANP
ELFN1	FUT1	G3BP2	MZB1	STK36	IQCE	LINC01169	C4orf19	FOXA1	REC8	PRPS2	ZC3H13	TMEM160		ZC2HC1A	RAB26	FGFR4
EMB	LRP8	COCH	B4GALNT3	SREK1	ZC3H3	GABRB3	TLCD2	MDM2	SAMD9	STAG2	GRTP1	SAC3D1		SOSTDC1	PRKAG2-AS1	CACNA1D
SORBS1	RMI2	SAV1	ODF3B	TIGD1	RHBDD2	PAX8-AS1	SLC28A2	BNIP3L	HPSE	ZNF280B	ABCC4	PTGES2		MTERF3	TFF3	LIPH
DACT1	SLIRP	DSC2	PRKCG	LINC01004	RHBDF1	AADAC	BTNL3	NEIL2		ELF4	USPL1	PNPLA6		RNF170	WISP3	CLDN15
CNTFR	CDK1	C4orf46	CYLD	TSEN2	REEP6	RPRML	SLC51B	ZDHHC2		RAP2C	CCDC122	ADAMTSL5		UTP23	GNA14	CHMP4B
CACNA2D1	CDK4	TNFRSF21	CGREF1	ZNF37BP	TOP1MT	SOX30	PKIB	TNFRSF10C		MOSPD2	SLC6A8	MRPS12		RPL7	BEST2	SEMG1
PPFIBP1	ERCC6L	EIF3A	KYNU	ABCA5	MAPK15	HOXB-AS3	LYPD8	WRN		UPRT	SUCLA2	NT5DC2		UQCRB	UNC13B	DSG3
PI4KA	PMAIP1	SLC7A11	IKZF3	ACCS	ASIC1	SIX2	MOB3B	TRIM16		KLHL15	EXOSC8	MRPL55		RDH10	ALDH1A2	LRRC31
ANO1	CENPI	OAT	PPM1M	ZNF137P	GIT1	DPP10-AS1	INSL5	MTUS1		RBM41	LNX2	KRT18		TRAM1	FGL1	MPV17L
HOXC6	FEN1	HAT1	PSORS1C1	PTPRK	ANKRD13B	CDH16	SMIM6	FBXO25		LINC01186	GTF2F2	CHTF18		AZIN1	NPW	BRSK1
LAMA4	RAD51	PKN2	CCR7	AGAP9	SLC52A2	HIST1H2BO	GCG	MFHAS1		BHLHB9	SYCE3	ZNF598		FAM84B	RASAL1	VAV3
TMPRSS2	OIP5	C1RL-AS1	TMPRSS4	SNHG4	MSI1	ACOT4	TTLL6	SH2D4A		GK	SPRY2	TOMM40		LRRC6	FABP2	LINC00525
ABHD14B	ASF1B	STAMBPL1	PGAP3	KIF21B	MGMT	LINC00520	ADH1C			PRLR	MPZL3	NMB		PLAG1	SPINK2	PRSS8
RNF152	TIFA	MPZL2	GBP4	STK38	PLOD3	HOXA5	ALDOB			CLCN5	GPR180	FBXW5		GAL	RETNLB	C8orf33
KL	AURKB	CCAR1	ARRB2	LINC00174	VWA7	SLCO4A1-AS1	PARM1			OCRL	PCID2	LGALS3BP		VDAC3	HPCAL1	GABRP
FJX1	PFAS	SKP2	HLA-DPA1	SEC31B	E2F1	HOXA6	TMEM37			SLC25A43	PAN3	PARD6A		TTPA	ST3GAL4	IL20RA
RBPMS	RDM1	FOPNL	SNAI3	PARD3B	PEX6	DPP10	SH3RF2			NXT2	NAA16	PUSL1		DCAF13	CANT1	NECAB3
S100A4	TACC3	MLLT3	MAP3K8	NSUN5P1	SMAD6	OTC	C2orf88			SYAP1	COMMD6	C19orf70		RIPK2	SLC18A1	TC2N
FKBP10	EME1	ECHDC1	HSD11B1	ZNF75A	PLEC	CPA2	NPY6R			VBP1	FNDC3A	PKP3		LYPLA1	TMEM61	FCGRT
ITGAV	TNS4	GALNT3	CD4	SLC25A27	BRAT1	ST8SIA6-AS1	MOGAT2			PCTP	CLDN1	GAL3ST2		MRPS28	SLC45A3	FRMD1
TCEAL2	KNTC1	MZF1	EBI3	TIA1	RARG	NFE2	NXPE4			LINC01234	N4BP2L2	SBNO2		CHKA	SIPA1L2	CTTNBP2
BAIAP2L1	USP1	RASSF3	PNOC	GOLGA8A	SLC6A9	TIMP4	SLC17A4			JADE3	LACC1	SLC19A1		NSMCE2	SLC27A3	KCNN2
EOGT	GMNN	CHCHD10	PPP2R2C	COBLL1	TIGD5	CTAG2	BCL2L15			EIF2S3	TPT1-AS1	RNASEH1-AS1		EPHX4	SCGB2A1	S100A16
ZNF334	SORD	CSTF3	CLEC2D	INE1	SLC12A7	AFP	CA1			ATRX	CDK8	ZNF414		CCDC113	SLC22A23	TRABD2A
WASF3	PLK4	ARHGAP26	PIK3CD	CEP68	SCRIB	TF	SULT1A1			ZBED1	TPP2	AGPAT2		DPY19L4	IGFALS	OXGR1
MYCT1	PPIB	HES4	MAL	SOGA1	PACSIN3	ARHGDIG	ANPEP			THAP10	CYP4F3	MSRB1		ZBED5-AS1	AQP3	FAM3B
PALMD	MCM2	RABGGTB	GATA3	FTX	GPC2	PON3	SULT1A2			CTPS2	OCEL1	PRADC1		EMC2	KLF4	RNF44
MSN	COQ3	ETNK1	SLAMF7	CCDC14	TUBGCP6	HOXA7	MEP1B			UTP14A	CRYBA2	TSPAN15		TCEA1	CLDN18	IFT52
CHRNB1	CDCA3	CHD9	CEBPD	CCNL1	SHARPIN	MLN	ACAA2			PIGA	KCNH8	GLTPD2		ARFGEF1	RORC	ZNF217
SCRN1	DEPDC1	FUCA1	IL21R	SPAG9	KHK	SP8	BEST4			PGK1	BIVM	NTHL1		ZHX1	HPN	SAMD5
CARTPT	CITED1	MYO6	CCL7	C8orf44	PRRC2A	ASPHD1	SCNN1B			ATP7A	MTRF1	SPATA2L		C8orf76	OPRD1	SPAG4
PTPRM	RMI1	WNK1	SLC9A7	SRSF11	SCAP	CYP1A1	AQP8			FMR1	CUL4A	TMEM238		EFR3A	GPR37	TMEM150B
MAGI2-AS3	TIMM9	FEM1C	RNASE2	RPL32P3	JUP	SLPI	ACVRL1			RBM3	RCBTB1	CHAC1		CDKN1A	SPINK4	SNHG18
GREM1	WDR76	CNFN	IL27RA	TMEM198B	BCAP31	RASGEF1A	GUCA2A			AIFM1	IFT88	FBXL19		GRHL2	NBL1	SLC23A1
PPP1R1B	FGFBP3	TAF4B	MYO1F	MYO10	ADCK5	C19orf81	DHRS9			PGRMC1	SETDB2	C19orf24		CHMP4C	CAPN9	SNHG17
MFAP5	FAM216A	UBA2	PLCB2	KIAA1549	IGSF9	DDO	SI			RLIM	C6orf48	TELO2		ZNF34	L1TD1	CACNG4
GRAMD1B	ZNF367	LINC00339	B2M	CLUHP3	RRS1	RNASE7	PRAC1			MMGT1	PYROXD2	STUB1		MAL2	ASRGL1	NPFFR1
SLC38A6	SRSF6	ZNF649	GSTO1	CCDC84	LMTK3	KBTBD12	BLNK			LINC01278	RFXAP	MAP1S		C2orf76	RASD1	TLE2
C17orf77	DDX11	SLC18B1	IRF8	FOXO3	CHST13	TRIM29	EDN3			ATP11C	PHF11	LSR		SAMD12	KLK1	ARL11
ACAN	ACACA	ZNF33B	MT1M	PNISR	CEP170B	OBP2B	TRPM6			PIR	SEMA4B	RRP9		LYRM1	PTGER2	CDCP1
CCDC106	GINS1	ACSL3	EPOR	NPIPB15	HPDL	APOH	TMC5			TXLNG	RAP2A	HSD17B8		CHRAC1	CHRM1	POU5F1B
TSPAN9	MTBP	YTHDC2	TNFRSF17	ZNF862	ZFP41	LINC00482	C11orf86			PHYH	TTC32	ALKBH7		ELF5	ST6GALNAC1	AREG
HSPB8	MLEC	IFRD1	LAG3	MSANTD2	SLC4A2	TRIM58	SMPDL3A			VMA21	RNF207	PIDD1		IMPAD1	GLRX	TCF7
SLC22A17	PRIM1	USP25	HCAR3	SNX30	PALM3	MYCN	SMIM5			THOC2	EFNB2	SRM		DEPTOR	MLPH	SLC9A8
TPSB2	SLC27A2	IFITM3	IFNG	CROCCP2	SLC25A29	PGC	CLDN23			ZNF674-AS1	GAS6-AS1	ZNF358		TGS1	TCEA3	CLCN2
BMP6	TCTEX1D2	SLC38A2	ETV7	ERV3-1	FBXO44	SFTPB	SPINK5			CXorf56	HOXA1	ZNF205		GOLGA7	ATOH1	HSD17B2
SLC29A1	PCSK9	PIGN	CD244	VMP1	LRFN2	GATA4	PTGER4			YIPF6	PIBF1	POLD1		RNFT1	DYRK4	C9orf116
PAG1	PRTFDC1	NAA25	HLA-DOB	ZNF594	PPFIA3	TRIM71	CA7			SMS	ZDHHC20	PEMT		TATDN1	REG4	TRIM7
NBEA	ZNF215	TMEM167B	C1QA	ZRSR2	LINC01356	CLDN10	SLC9A2			HTATSF1	ZNF12	DOHH		PTDSS1	SGSM3	ACSL5
UBXN10-AS1	TXN	FAM8A1	FCRLA	DNAH1	KLRG2	NEUROD1	NXPE1			RRAGB	AADACP1	MRPL54		SYBU	TLE1	RBP1
SLC39A6	SYCE2	C5orf15	NPL	TCTE3	POR	TDRD1	PAPSS2			ARHGEF9	IPO5	TUBG1		NDUFB9	CKAP4	ACSS1
S1PR1	PGAM1	BET1	MT1G	KIAA1147	FOXP4	LINC00460	DRD5			LAS1L	ABRACL	TIMM13		YWHAZ	B3GNT6	TSSK6
PMP22	BLMH	LIPG	PTGDS	ZNF827	RECQL4	HIST1H3C	AXDND1			TAF9B	FREM1	MIB2		LACTB2	DQX1	FABP1
TPSAB1	CNGA1	CBX3	SH2D1A	ZNF767P	DHDH	PWP2	CASP7			POLA1	HOXA-AS2	TNK2		IFT57	SHROOM3	HCG11
PXDC1	TICRR	GNPDA2	GPR137B	GSE1	MYADML2	RTN4RL1	GALM			REPS2	PMS2P1	MEX3D		MTFR1	GRIN1	GSPT2
COLEC12	EZH2	POC1B	ZNF385A	GLYR1	PTPRF	GAST	ASPG			MAGT1	UBL3	FAM222A		CNTNAP2	GATA6	CABLES2
KDM6B	MDC1	DMXL1	ANKRD36BP2	NPTN-IT1	RGL2	BMP4	TMEM72			FOXO4	VWA8	MAD2L2		WWP1	SYT13	AURKA
CYP7B1	PRC1	C5orf22	LILRB5	RAD51-AS1	TCAP	COL2A1	DENND2A			USP9X	KLF5	CARD10		INTS8	MGLL	CEBPA
PPP1R3C	H2AFZ	SFMBT1	CXCR3	LINC00641	MGAT4B	MALRD1				FIRRE	RB1	THOP1		TMEM65	GP2	WFDC3
LDB2	KIF23	FAM174A	TNF	ZNF514	BMP7	SOX14				NSDHL	LY6D	CCDC22		ZNF252P	CREB3L4	CHRM3
TRPC1	NUSAP1	MAN1A2	FCGR3B	TRAF5	MICAL1	MAP10				PBDC1	ARHGEF5	FBXL15		E2F5	RAP1GAP	SULT1B1
[truncated: 2,281 more rows]

## Sheet: Table S7
Table S7. DEGs between tumor and normal samples.
[truncated: 14,935 more rows]

[truncated: 7 more sheets: Table S8, Table S9, Table S10, Table S11, Table S12, Table S13, Table S14]
